# Supplementary material for: Comparative Transcriptome and sRNAome Analysis Suggest Coordinated Citrus Immune Responses against Huanglongbing Disease
Source: Plants (Basel). 2024 May 29;13(11):1496. doi: 10.3390/plants13111496 (PMC11175137; doi:10.3390/plants13111496)
Supplement: Supplementary file 1 [file plants-13-01496-s001.zip › supplementary_tables.xlsx]

## Sheet: Table S1
Table S1: An overview of sRNA and RNA-seq libs.
		An Overview of sRNA libs.
		Sample ID	Raw reads	Too short	Adapter only	N_reads	Other	Clean reads
		Lm-HLB1	22359683	2698294	293160	25144	2883287	16459798
		Lm-HLB2	25711629	8710871	79794	21477	1034886	15864601
		Lm-Mock1	17672029	4180143	136789	28483	1255586	12071028
		Lm-Mock2	16826855	2969011	222651	28181	2136651	11470361
		Stj-HLB1	20863153	4500823	281092	20582	3043246	13017410
		Stj-HLB2	26130395	7374836	72121	24377	4432530	14226531
		Stj-Mock1	21610259	4778911	209770	21239	1648450	14951889
		Stj-Mock2	22118507	3612783	180350	23683	1829606	16472085
		An Overview of RNA-seq libs.
		Sample ID	Total Reads	Total Bases	Error%	Q20%	Q30%	GC%	Mapping%
		Lm-HLB1	57944680	8539968041	0.0105	98.21	95.13	44.18	84.31
		Lm-HLB2	54440640	8025674089	0.0104	98.22	95.14	44.49	83.92
		Lm-Mock1	60781550	8967457965	0.0104	98.25	95.22	44.49	54.51
		Lm-Mock2	51728308	7614426614	0.0106	98.13	95.96	44.77	84.82
		Stj-HLB1	55114294	8125400572	0.0105	98.21	95.14	44.4	86.16
		Stj-HLB2	54716976	8073892617	0.0104	98.25	95.24	44.37	86.46
		Stj-Mock1	60998154	8991922544	0.0105	98.2	95.12	43.86	85.62
		Stj-Mock2	58579648	8627807376	0.0106	98.14	94.98	44.25	86.46

## Sheet: Table S2
Table S2: A list of significantly differentially expressed shatangju genes (DEGs) ( | log2(HLB/mock)| ≥1 or ≤ -1; P-value ≤ 0.05
Gene_ID	FPKM Mock	FPKM HLB	Total FPKM	LogFC(HLB/mock)	p-value	Gene function
c92457_g5	0.017	47.1	47.117	11.436	5.04e-17	RecName: Full=Aldehyde dehydrogenase
c81909_g1	0.034	35.54	35.574	10.0297	3.36e-09	_
c58700_g1	0.0955	36.92	37.0155	8.59469	2.64e-42	RecName: Full=Red chlorophyll catabolite reductase, chloroplastic
c88397_g1	0.034	12.18	12.214	8.48476	1.2e-06	_
c92453_g1	0.0675	21.06	21.1275	8.2854	0.000333	RecName: Full=Alcohol dehydrogenase 1
c85286_g1	0.1745	32.82	32.9945	7.5552	7.54e-05	RecName: Full=Probable pectinesterase; AltName: Full=Pectin methylesterase
c90174_g2	0.0155	2.54	2.5555	7.35642	0.00111	RecName: Full=Alcohol oxidase 1
c92527_g1	0.089	14.03	14.119	7.30049	1.41e-09	RecName: Full=Alcohol dehydrogenase 1
c72956_g2	0.0205	2.71	2.7305	7.04653	0.000131	RecName: Full=Retrovirus-related Pol polyprotein from transposon 17.6
c81739_g2	0.0155	1.96	1.9755	6.98244	0.00162	_
c79298_g1	0.107	13.45	13.557	6.97385	0.000268	RecName: Full=Cell wall protein IFF6
c115192_g1	0.01	1.25	1.26	6.96578	0.00021	_
c91708_g2	0.169	20.97	21.139	6.95516	0.00159	RecName: Full=Alcohol dehydrogenase 1
c81961_g1	0.017	2.02	2.037	6.89268	0.00189	RecName: Full=FAD-containing monooxygenase EthA
c92518_g5	0.095	10.72	10.815	6.81816	1.39e-05	RecName: Full=Alcohol dehydrogenase 1
c47839_g2	0.0765	8.35	8.4265	6.77017	0.000715	RecName: Full=Expansin-A1
c92663_g1	0.017	1.84	1.857	6.75803	0.0171	RecName: Full=Laccase-1
c91937_g1	0.017	1.83	1.847	6.75017	0.00856	RecName: Full=Cell wall protein ECM33
c93017_g2	0.0505	4.01	4.0605	6.31118	0.00565	RecName: Full=Alcohol oxidase 1
c92050_g1	0.0155	1.23	1.2455	6.31025	0.000895	_
c88475_g2	0.0765	5.96	6.0365	6.28371	0.00367	RecName: Full=Protein TAR1
c92884_g1	0.028	2.06	2.088	6.20107	0.00738	_
c90615_g1	0.0395	2.61	2.6495	6.04605	0.0209	RecName: Full=Meiotically up-regulated gene 86 protein
c77737_g1	0.0205	1.27	1.2905	5.95306	0.00325	RecName: Full=Probable serine/threonine-protein kinase DDB_G0267514
c92549_g1	0.034	1.84	1.874	5.75803	0.00827	_
c78747_g1	0.834	44.42	45.254	5.73502	3.25e-06	_
c86768_g1	0.5205	27.46	27.9805	5.72129	1.51e-06	_
c74845_g1	0.062	3.19	3.252	5.68514	0.00438	_
c84285_g1	0.074	3.69	3.764	5.63995	2.45e-05	RecName: Full=Peroxidase 10
c75391_g1	4.56	217.82	222.38	5.57796	3.4e-55	RecName: Full=Probable isoaspartyl peptidase/L-asparaginase 2
c85379_g1	0.017	0.81	0.827	5.57432	0.00573	RecName: Full=Probable LRR receptor-like serine/threonine-protein kinase At5g48740
c92214_g4	0.0255	1.18	1.2055	5.53215	0.00223	RecName: Full=Plasma membrane ATPase 2
c78844_g1	0.0305	1.37	1.4005	5.48922	0.0416	RecName: Full=Putative oligopeptide transporter YGL114W
c84227_g1	0.056	2.31	2.366	5.36632	0.0363	_
c62780_g1	0.0205	0.8	0.8205	5.2863	0.00099	RecName: Full=cAMP-independent regulatory protein pac2
c8564_g1	0.2245	8.63	8.8545	5.26457	0.00964	_
c92296_g1	0.1125	4.32	4.4325	5.26303	0.0055	RecName: Full=Cell wall protein SED1
c82601_g1	0.0865	3.23	3.3165	5.22269	0.000922	RecName: Full=Protein alcS [Aspergillus fumigatus Af293]
c71280_g1	0.0305	1.12	1.1505	5.19855	0.0436	RecName: Full=Probable diacetyl reductase [(R)-acetoin forming]
c48853_g1	0.0395	1.44	1.4795	5.18807	0.0158	RecName: Full=Peroxidase 55
c90042_g1	0.055	1.96	2.015	5.15528	0.00028	RecName: Full=Putative L-type lectin-domain containing receptor kinase II.2
c68109_g1	0.1545	5.38	5.5345	5.12193	6.91e-05	RecName: Full=Peroxidase 47
c18559_g1	0.0225	0.76	0.7825	5.078	0.0326	_
c26200_g1	1.477	49.75	51.227	5.07395	5.33e-09	_
c90134_g1	0.0955	3.21	3.3055	5.07093	0.0165	_
c83381_g1	0.0225	0.73	0.7525	5.0199	0.0268	_
c92442_g2	0.717	22.72	23.437	4.98585	6.46e-32	RecName: Full=Tryptophan aminotransferase-related protein 3 [Arabidopsis thaliana]
c89093_g1	0.051	1.61	1.661	4.98042	0.00281	_
c78958_g1	0.045	1.42	1.465	4.97982	0.0114	RecName: Full=L-type lectin-domain containing receptor kinase I.3
c83222_g3	0.227	7.09	7.317	4.96502	0.000561	RecName: Full=Probable carboxylesterase 15
c84791_g1	1.9615	59.28	61.2415	4.91752	2.26e-15	_
c82163_g1	0.068	2.04	2.108	4.90689	0.00412	RecName: Full=Cytochrome P450 85A
c64112_g1	0.1465	4.36	4.5065	4.89536	0.0323	_
c90811_g1	0.14	4.04	4.18	4.85086	0.0392	RecName: Full=Acyl-CoA desaturase
c83378_g1	0.47	13.53	14	4.84736	0.000187	RecName: Full=E2 ubiquitin conjugating enzyme (PHO2)
c79387_g1	0.061	1.66	1.721	4.76623	0.0198	_
c90816_g1	0.148	4	4.148	4.75633	0.00107	RecName: Full=O-acyltransferase WSD1
c74575_g1	0.1785	4.81	4.9885	4.75204	0.0319	RecName: Full=Wiskott-Aldrich syndrome protein family member 2
c82147_g1	0.4015	10.58	10.9815	4.7198	0.00314	RecName: Full=Expansin-A1
c142120_g1	0.0225	0.59	0.6125	4.71272	0.0301	RecName: Full=Acetyl-coenzyme A synthetase
c77504_g1	0.0885	2.29	2.3785	4.69353	0.000199	RecName: Full=Gibberellin 2-beta-dioxygenase 8
c75037_g1	0.0355	0.89	0.9255	4.64791	0.0343	_
c13664_g2	0.467	11.23	11.697	4.58779	0.00503	_
c91799_g2	0.158	3.73	3.888	4.56118	0.0252	RecName: Full=Malate dehydrogenase, mitochondrial
c57803_g1	0.7475	17.17	17.9175	4.52167	4.28e-09	RecName: Full=Protein NRT1/ PTR FAMILY 7.3
c7491_g1	0.1735	3.93	4.1035	4.50152	0.00992	_
c89929_g3	1.158	25.69	26.848	4.4715	3.03e-08	RecName: Full=Aldehyde dehydrogenase
c70491_g1	0.0325	0.72	0.7525	4.46949	0.0253	RecName: Full=Kinesin KP1
c146481_g1	0.1125	2.49	2.6025	4.46815	0.0342	_
c41822_g1	0.043	0.94	0.983	4.45025	0.00938	_
c90158_g1	0.043	0.92	0.963	4.41923	0.0406	RecName: Full=Predicted GPI-anchored protein 58
c87918_g1	0.4065	8.58	8.9865	4.39965	6.94e-05	_
c56966_g1	0.0505	1	1.0505	4.30757	0.0468	_
c88377_g1	0.2255	4.39	4.6155	4.28302	0.00262	RecName: Full=Dihydrofolate reductase
c58269_g1	0.0305	0.59	0.6205	4.27383	0.0483	RecName: Full=Probable leucine-rich repeat receptor-like protein kinase At1g68400
c7800_g1	0.0765	1.47	1.5465	4.26421	0.015	RecName: Full=Phytosulfokine receptor 1
c77172_g1	0.21	4.02	4.23	4.25873	1.65e-07	RecName: Full=Putative receptor-like protein kinase At3g47110
c76364_g1	1.97	37.38	39.35	4.246	1.36e-09	_
c83308_g1	0.3215	6.1	6.4215	4.24592	0.00173	RecName: Full=Probable non-specific lipid-transfer protein AKCS9
c93056_g3	0.321	6.08	6.401	4.24343	0.0162	_
c62792_g1	0.5595	10.58	11.1395	4.24106	2.88e-05	RecName: Full=Heavy metal-associated isoprenylated plant protein 26
c90471_g1	0.2375	4.45	4.6875	4.22781	0.00287	RecName: Full=Glutamate receptor 3.3
c124952_g1	0.045	0.84	0.885	4.22239	0.0469	RecName: Full=18.3 kDa class I heat shock protein
c82147_g4	0.556	10.31	10.866	4.21282	0.00392	RecName: Full=Expansin-A1
c82284_g1	0.1735	3.12	3.2935	4.16854	0.0216	_
c74195_g2	0.056	1	1.056	4.15843	0.00584	RecName: Full=Protein FAR1-RELATED SEQUENCE 5 [Arabidopsis thaliana]
c81650_g1	0.089	1.55	1.639	4.12232	0.00377	_
c92756_g3	1.202	20.93	22.132	4.12206	0.00328	RecName: Full=Aldehyde dehydrogenase
c75145_g1	0.0625	1.08	1.1425	4.11103	0.00335	RecName: Full=L-ascorbate oxidase homolog
c83284_g1	0.1325	2.26	2.3925	4.09226	0.0263	RecName: Full=Putative RING-H2 finger protein ATL69 [Arabidopsis thaliana]
c69621_g1	0.075	1.26	1.335	4.07039	0.0164	_
c91894_g2	17.137	287.8	304.937	4.06988	5.68e-53	RecName: Full=Probable receptor-like protein kinase At5g39030
c67209_g1	1.0585	17.65	18.7085	4.05958	1.86e-07	RecName: Full=WAT1-related protein At5g07050 [Arabidopsis thaliana]
c97112_g1	0.084	1.39	1.474	4.04855	0.0112	RecName: Full=Aquaporin TIP4-1
c124840_g1	0.255	4.09	4.345	4.00353	1.62e-05	RecName: Full=BAHD acyltransferase At5g47980 [Arabidopsis thaliana]
c85308_g1	30.632	484.07	514.702	3.9821	0.0137	_
c90488_g2	0.1145	1.8	1.9145	3.97458	0.0425	_
c89988_g1	3.455	53.64	57.095	3.95655	1.37e-16	RecName: Full=Protein NRT1/ PTR FAMILY 2.10
c114616_g1	0.1505	2.33	2.4805	3.95249	0.0299	RecName: Full=Copper transporter 1
c91208_g1	0.436	6.67	7.106	3.93529	0.000446	RecName: Full=Aluminum-activated malate transporter 9
c70360_g1	5.925	89.55	95.475	3.91781	2.95e-26	RecName: Full=Transcription factor RADIALIS
c132230_g1	5.121	76.16	81.281	3.89454	7.85e-28	RecName: Full=Monothiol glutaredoxin-S9
c46662_g1	1.3395	19.92	21.2595	3.89445	0.000661	_
c65794_g1	1.327	19.68	21.007	3.89049	9.86e-10	RecName: Full=S-adenosylmethionine decarboxylase proenzyme
c88213_g1	0.1655	2.42	2.5855	3.8701	0.00372	RecName: Full=Putative callose synthase 4
c85545_g1	3.0395	44.28	47.3195	3.86475	5.89e-09	RecName: Full=Glucose-6-phosphate/phosphate translocator 2, chloroplastic
c91791_g1	0.2975	4.28	4.5775	3.84665	0.00164	RecName: Full=Calcineurin B-like protein 7
c70743_g1	0.58	8.34	8.92	3.84592	3.57e-07	_
c89987_g2	0.946	13.56	14.506	3.84137	3.33e-18	RecName: Full=Glutamate receptor 2.7
c63355_g1	0.102	1.43	1.532	3.80937	0.036	_
c74663_g1	0.2115	2.96	3.1715	3.80687	0.00136	_
c77508_g1	1.9475	27.19	29.1375	3.80338	1.36e-12	RecName: Full=Zinc finger BED domain-containing protein RICESLEEPER 2
c72182_g1	0.57	7.92	8.49	3.79647	0.00505	RecName: Full=Gibberellin-regulated protein 5
c122409_g1	5.904	81.36	87.264	3.78456	0.00268	_
c30652_g2	3.1315	42.93	46.0615	3.77706	1.56e-05	_
c80132_g1	0.792	10.77	11.562	3.76537	1.85e-06	RecName: Full=Probable chalcone--flavonone isomerase 3
c79464_g1	3.2765	44.31	47.5865	3.7574	8.21e-36	RecName: Full=Ammonium transporter 3 member 1
c2925_g1	0.1225	1.64	1.7625	3.74284	0.047	RecName: Full=Protein GLUTAMINE DUMPER 4 [Arabidopsis thaliana]
c88078_g2	0.234	3.12	3.354	3.73697	0.000848	RecName: Full=Disease resistance protein RPP8
c86228_g1	0.118	1.55	1.668	3.71541	0.0474	RecName: Full=Phenolic glucoside malonyltransferase 1 [Arabidopsis thaliana]
c79069_g2	0.1125	1.46	1.5725	3.69797	0.0132	RecName: Full=Boron transporter 1 [Arabidopsis thaliana]
c78155_g1	0.3815	4.88	5.2615	3.67713	0.000574	_
c56968_g1	3.6285	46.31	49.9385	3.67388	1.09e-21	RecName: Full=Zinc finger protein CONSTANS-LIKE 5 [Arabidopsis thaliana]
c142955_g1	0.2245	2.85	3.0745	3.66617	0.0407	RecName: Full=Thaumatin-like protein
c87711_g1	0.1035	1.31	1.4135	3.66186	0.0304	_
c92143_g1	1.1225	14.1	15.2225	3.65091	0.000512	RecName: Full=G-type lectin S-receptor-like serine/threonine-protein kinase B120
c90961_g1	0.7035	8.82	9.5235	3.64816	0.00105	_
c81263_g1	0.225	2.77	2.995	3.62189	0.0201	RecName: Full=G-type lectin S-receptor-like serine/threonine-protein kinase At1g67520
c92544_g1	0.4425	5.44	5.8825	3.61986	0.00093	RecName: Full=Putative 12-oxophytodienoate reductase 11
c37359_g1	0.082	1	1.082	3.60823	0.0328	RecName: Full=Cyclin-D3-1
c58138_g1	0.415	5.06	5.475	3.60795	0.0114	_
c92139_g3	0.7755	9.34	10.1155	3.59022	9.14e-05	RecName: Full=G-type lectin S-receptor-like serine/threonine-protein kinase At4g03230
c83016_g1	0.1305	1.57	1.7005	3.58864	0.00325	RecName: Full=Scopoletin glucosyltransferase
c76047_g1	0.2975	3.54	3.8375	3.57279	0.01	_
c46874_g1	4.367	51.96	56.327	3.57269	0.0161	_
c112898_g1	0.515	6.12	6.635	3.57089	0.00224	RecName: Full=Dof zinc finger protein DOF1.5
c92147_g1	1.0685	12.41	13.4785	3.53784	0.00061	RecName: Full=Peptidyl-prolyl cis-trans isomerase
c84329_g1	0.377	4.37	4.747	3.535	0.0156	RecName: Full=Peroxidase 25
c63392_g1	0.2555	2.96	3.2155	3.5342	0.00299	_
c86210_g1	0.105	1.21	1.315	3.52655	0.0136	_
c68686_g1	0.055	0.63	0.685	3.51785	0.0263	RecName: Full=Probable protein S-acyltransferase 2
c82923_g1	0.1125	1.28	1.3925	3.50815	0.0386	RecName: Full=Probable serine/threonine-protein kinase Cx32, chloroplastic
c92705_g1	0.6965	7.9	8.5965	3.50366	1.41e-05	RecName: Full=Gibberellin 20 oxidase 1
c83177_g1	0.0805	0.91	0.9905	3.49881	0.0145	RecName: Full=G-type lectin S-receptor-like serine/threonine-protein kinase RLK1
c91156_g2	0.5115	5.73	6.2415	3.48573	0.000132	RecName: Full=G-type lectin S-receptor-like serine/threonine-protein kinase B120
c81967_g1	4.6735	52.34	57.0135	3.48534	1.15e-06	_
c126507_g1	0.0565	0.62	0.6765	3.45595	0.0421	RecName: Full=Indole-3-pyruvate monooxygenase YUCCA2
c40464_g1	0.1515	1.66	1.8115	3.45379	0.0248	RecName: Full=Probable transmembrane ascorbate ferrireductase 3
c66787_g1	0.288	3.14	3.428	3.44662	0.0132	RecName: Full=Homogentisate phytyltransferase 1, chloroplastic
c83178_g1	0.18	1.94	2.12	3.42999	0.0458	_
c85394_g1	0.413	4.44	4.853	3.42635	0.0117	_
c134784_g1	0.222	2.38	2.602	3.42233	0.0351	_
c84208_g1	1.8485	19.8	21.6485	3.42107	0.00013	_
c82324_g1	0.1205	1.29	1.4105	3.42027	0.0198	RecName: Full=Bidirectional sugar transporter SWEET7
c79538_g5	12.265	131.2	143.465	3.41915	1.53e-10	RecName: Full=Nitrate reductase [NAD(P)H]
c91130_g6	1.2505	13.14	14.3905	3.39339	0.0154	RecName: Full=Leucine-rich repeat receptor-like serine/threonine-protein kinase BAM1
c77739_g1	1.658	17.38	19.038	3.38991	4.17e-05	RecName: Full=Transcription factor bHLH35
c69363_g1	1.487	15.56	17.047	3.38737	0.000146	RecName: Full=Derlin-1
c90186_g3	0.527	5.48	6.007	3.3783	4.02e-06	RecName: Full=Probable LRR receptor-like serine/threonine-protein kinase At4g08850
c71283_g1	27.764	287.35	315.114	3.37152	2.42e-20	_
c89997_g1	0.5515	5.69	6.2415	3.367	0.00319	_
c136768_g1	0.5585	5.69	6.2485	3.3488	0.00775	RecName: Full=Protein GLUTAMINE DUMPER 4 [Arabidopsis thaliana]
c81129_g2	1.7765	18	19.7765	3.34089	2.68e-06	_
c55794_g1	0.131	1.32	1.451	3.3329	0.0299	_
c82435_g1	0.6225	6.26	6.8825	3.33002	0.0444	_
c135825_g1	0.0985	0.98	1.0785	3.31459	0.00373	RecName: Full=Uncharacterized mitochondrial protein AtMg01250
c90819_g1	0.0965	0.96	1.0565	3.31443	0.0262	_
c81504_g1	0.2635	2.59	2.8535	3.29708	0.0334	_
c78561_g1	0.446	4.38	4.826	3.29582	0.000455	RecName: Full=Beta-amyrin 24-hydroxylase
c64969_g1	0.2305	2.24	2.4705	3.28066	0.0317	RecName: Full=Transcription factor MYB82
c83833_g1	0.1205	1.14	1.2605	3.24193	0.0139	_
c95377_g1	1.4265	13.49	14.9165	3.24134	0.00385	RecName: Full=Dynein light chain, cytoplasmic
c46961_g1	0.323	3.03	3.353	3.22971	0.0309	RecName: Full=Protein SRG1
c66787_g2	0.679	6.31	6.989	3.21616	0.00442	RecName: Full=Homogentisate phytyltransferase 1, chloroplastic
c82145_g1	0.225	2.09	2.315	3.21551	0.0164	_
c88093_g1	0.221	2.05	2.271	3.21351	0.0251	RecName: Full=Phosphatidylinositol/phosphatidylcholine transfer protein SFH11
c81113_g1	0.334	3.08	3.414	3.20501	0.0255	RecName: Full=Calcium and calcium/calmodulin-dependent serine/threonine-protein kinase
c89953_g1	1.61	14.79	16.4	3.19949	0.000506	_
c79697_g1	0.109	1	1.109	3.1976	0.0353	_
c83216_g1	0.3775	3.42	3.7975	3.17945	0.0204	RecName: Full=ABC transporter B family member 15
c81859_g2	0.8105	7.3	8.1105	3.17101	9.12e-06	_
c30652_g1	4.163	37.3	41.463	3.16348	1.83e-05	RecName: Full=Acyl-protein thioesterase 1 [Kluyveromyces lactis NRRL Y-1140]
c14182_g1	1.8095	16.14	17.9495	3.15698	0.000233	_
c90086_g2	0.1295	1.15	1.2795	3.15061	0.0226	_
c90666_g2	3.3385	29.63	32.9685	3.14979	6.13e-16	RecName: Full=FAD-dependent urate hydroxylase [Klebsiella pneumoniae subsp. pneumoniae MGH 78578]
c75117_g1	1.3715	12.17	13.5415	3.1495	0.00122	RecName: Full=G-type lectin S-receptor-like serine/threonine-protein kinase At4g03230
c90911_g1	2.763	24.51	27.273	3.14906	4.44e-05	RecName: Full=Endochitinase PR4
c81129_g1	1.5895	14.08	15.6695	3.147	0.00337	RecName: Full=Extensin
c85743_g1	0.455	4.03	4.485	3.14684	0.000375	RecName: Full=Subtilisin-like protease
c13188_g1	0.3875	3.42	3.8075	3.14173	0.0129	RecName: Full=Floral homeotic protein PMADS 1
c86014_g2	0.906	7.94	8.846	3.13156	0.00361	RecName: Full=G-type lectin S-receptor-like serine/threonine-protein kinase At1g67520
c83222_g2	1.818	15.73	17.548	3.11309	0.00292	RecName: Full=Probable carboxylesterase 15
c123510_g1	3.008	26.02	29.028	3.11274	0.00243	_
c52935_g1	1.055	9.08	10.135	3.10545	1.07e-06	RecName: Full=Cytochrome P450 93A3
c76954_g1	0.756	6.5	7.256	3.10398	0.0102	RecName: Full=WUSCHEL-related homeobox 4 [Arabidopsis thaliana]
c80062_g1	0.131	1.12	1.251	3.09586	0.0406	RecName: Full=Kinesin KP1
c75585_g1	2.972	25.4	28.372	3.09532	2.07e-08	RecName: Full=Phospholipase A2-alpha
c90618_g2	0.106	0.9	1.006	3.08586	0.0314	RecName: Full=Putative wall-associated receptor kinase-like 11
c73069_g1	0.4605	3.89	4.3505	3.0785	0.00265	RecName: Full=Fatty acid 2-hydroxylase 1
c84457_g1	0.2025	1.71	1.9125	3.078	0.00145	RecName: Full=Potassium channel AKT1 [Arabidopsis thaliana]
c103146_g1	9.463	79.23	88.693	3.06568	0.00603	RecName: Full=Germin-like protein subfamily 1 member 13
c107066_g1	0.1745	1.44	1.6145	3.04477	0.0195	RecName: Full=Probable pectate lyase 12
c93077_g3	0.17	1.39	1.56	3.03148	0.0419	_
c100603_g1	0.901	7.35	8.251	3.02815	0.0246	_
c72982_g1	0.3375	2.71	3.0475	3.00533	0.00175	RecName: Full=Uncharacterized protein At4g19900 [Arabidopsis thaliana]
c79538_g4	2.207	17.68	19.887	3.00196	0.0121	_
c78875_g1	1.2535	9.9	11.1535	2.98147	0.00249	RecName: Full=MADS-box transcription factor 15
c96643_g1	2.961	23.36	26.321	2.97988	0.000359	_
c76436_g1	484.711	3820.3	4305.01	2.97849	1.44e-39	RecName: Full=Putative manganese superoxide dismutase precursor [Citrus sinensis]
c86471_g4	0.563	4.41	4.973	2.96957	0.000783	RecName: Full=Wall-associated receptor kinase 5
c62819_g1	0.7775	6.08	6.8575	2.96716	0.00234	RecName: Full=UDP-glycosyltransferase 74E1 [Arabidopsis thaliana]
c82429_g1	0.3985	3.11	3.5085	2.96426	0.0405	RecName: Full=S-adenosylmethionine synthase 1
c79515_g4	0.469	3.64	4.109	2.95628	0.0399	RecName: Full=Actin
c67416_g1	0.7555	5.85	6.6055	2.95293	0.00154	RecName: Full=NAC domain-containing protein 74
c91234_g1	2.026	15.67	17.696	2.9513	0.00128	RecName: Full=G-type lectin S-receptor-like serine/threonine-protein kinase RLK1
c88751_g1	0.2725	2.09	2.3625	2.93917	0.0278	_
c89958_g1	134.79	1030.04	1164.83	2.93392	1.58e-15	_
c132253_g1	5.5065	42.04	47.5465	2.93256	2.09e-12	RecName: Full=Protein NRT1/ PTR FAMILY 3.1
c78963_g1	0.412	3.14	3.552	2.93005	0.0117	RecName: Full=Calmodulin-like protein 11 [Arabidopsis thaliana]
c91156_g1	0.754	5.73	6.484	2.9259	0.0236	RecName: Full=Cysteine-rich receptor-like protein kinase 10
c82228_g1	2.276	17.19	19.466	2.917	0.0074	RecName: Full=G-type lectin S-receptor-like serine/threonine-protein kinase At4g03230
c87705_g1	0.2505	1.89	2.1405	2.9155	0.0282	_
c84123_g1	0.5845	4.37	4.9545	2.90236	0.00139	RecName: Full=L-ascorbate oxidase
c88268_g1	1.0665	7.85	8.9165	2.87981	1.22e-05	RecName: Full=Proline dehydrogenase 1, mitochondrial
c87922_g2	0.4955	3.64	4.1355	2.87698	0.0359	_
c6895_g1	1.6125	11.74	13.3525	2.86406	0.0198	_
c90672_g1	0.4275	3.07	3.4975	2.84424	0.0119	_
c87598_g1	5.785	41.15	46.935	2.8305	2.5e-08	RecName: Full=Omega-6 fatty acid desaturase, endoplasmic reticulum isozyme 2
c521_g1	9.5525	67.94	77.4925	2.83031	3.98e-17	RecName: Full=Probable carboxylesterase 15
c81635_g1	0.781	5.53	6.311	2.82389	0.0149	_
c92406_g1	0.849	5.98	6.829	2.81631	0.000184	RecName: Full=Cationic amino acid transporter 1
c82221_g2	0.18	1.26	1.44	2.80735	0.0465	_
c89486_g1	0.221	1.54	1.761	2.80081	0.0332	RecName: Full=Putative auxin efflux carrier component 5
c81353_g1	1.224	8.38	9.604	2.77535	0.00612	RecName: Full=Bidirectional sugar transporter SWEET3
c104938_g1	0.464	3.15	3.614	2.76316	0.0458	RecName: Full=Zinc finger protein CONSTANS-LIKE 7 [Arabidopsis thaliana]
c66049_g1	2.8325	19.03	21.8625	2.74813	0.000242	RecName: Full=Transcription factor JUNGBRUNNEN 1
c87991_g1	2.9775	19.96	22.9375	2.74494	2.57e-05	RecName: Full=1-aminocyclopropane-1-carboxylate oxidase homolog 1 [Arabidopsis thaliana]
c68368_g1	1.4505	9.68	11.1305	2.73846	0.00265	RecName: Full=Geranylgeranyl pyrophosphate synthase, chloroplastic
c79395_g1	4.009	26.58	30.589	2.72903	2.03e-20	_
c83520_g1	261.656	1720.02	1981.68	2.71668	9.97e-15	RecName: Full=Endochitinase
c86189_g1	3.665	23.96	27.625	2.70874	1.7e-06	RecName: Full=Blue copper protein
c82510_g1	16.4555	106.87	123.326	2.69922	1.44e-06	_
c76598_g2	0.4205	2.72	3.1405	2.69343	0.0457	RecName: Full=Coatomer subunit zeta-2
c82941_g1	0.2675	1.73	1.9975	2.69316	0.0464	_
c74621_g1	1.111	7.09	8.201	2.67393	0.000349	RecName: Full=Glutamate receptor 3.3
c92351_g9	0.5935	3.75	4.3435	2.65957	0.000391	RecName: Full=Zinc finger BED domain-containing protein DAYSLEEPER
c91290_g2	0.4005	2.53	2.9305	2.65926	0.012	_
c75727_g1	1.087	6.84	7.927	2.65364	0.0072	_
c89435_g1	0.4075	2.56	2.9675	2.65127	0.000696	_
c78672_g1	2.4395	15.25	17.6895	2.64415	0.00195	RecName: Full=Peroxisomal (S)-2-hydroxy-acid oxidase GLO1
c70397_g1	1.6995	10.48	12.1795	2.62446	0.0341	_
c89191_g4	2.657	16.28	18.937	2.61523	2.59e-09	RecName: Full=ABC transporter C family member 3
c87356_g1	3.3155	20.31	23.6255	2.61489	2.43e-05	_
c90944_g1	0.804	4.92	5.724	2.61339	0.00171	_
c79247_g1	0.558	3.33	3.888	2.57719	0.00689	RecName: Full=Transcription factor RAX3
c86857_g1	1.3465	7.95	9.2965	2.56174	0.000341	_
c113089_g1	5.7885	34.01	39.7985	2.5547	0.036	_
c64040_g3	1.992	11.64	13.632	2.5468	1.4e-05	RecName: Full=Hydroquinone glucosyltransferase
c57328_g1	1.151	6.69	7.841	2.53912	0.000691	RecName: Full=Probable carboxylesterase 15
c92138_g1	1.0745	6.24	7.3145	2.53788	0.0429	RecName: Full=Histone H4 H41_PENFN RecName: Full=Histone H4.1 H4_ASPFU RecName: Full=Histone H4
c18859_g1	2.6175	15.2	17.8175	2.53781	0.00271	RecName: Full=Cytochrome c1
c103266_g1	2.785	16.09	18.875	2.53042	0.00387	RecName: Full=Classical arabinogalactan protein 5
c70728_g1	0.721	4.13	4.851	2.51807	0.00329	RecName: Full=L-ascorbate oxidase homolog
c91316_g4	12.8215	72.77	85.5915	2.50478	3.78e-28	RecName: Full=U-box domain-containing protein 5
c88350_g1	1.0785	6.11	7.1885	2.50215	0.00174	RecName: Full=G-type lectin S-receptor-like serine/threonine-protein kinase RLK1
c81242_g2	1.685	9.54	11.225	2.50124	0.00422	RecName: Full=Feruloyl CoA ortho-hydroxylase 1 [Arabidopsis thaliana]
c66748_g1	0.4565	2.58	3.0365	2.49868	0.0161	RecName: Full=Protein trichome birefringence-like 36 [Arabidopsis thaliana]
c84983_g1	0.2215	1.25	1.4715	2.49655	0.0276	RecName: Full=4-coumarate--CoA ligase 1
c73213_g2	0.93	5.24	6.17	2.49426	0.012	_
c92264_g1	1.147	6.46	7.607	2.49367	0.00695	_
c82394_g1	1.2085	6.7	7.9085	2.47094	0.0011	_
c62819_g2	0.5585	3.09	3.6485	2.46798	0.0359	RecName: Full=Cyanohydrin beta-glucosyltransferase
c87811_g1	0.3865	2.13	2.5165	2.46231	0.00414	_
c90485_g5	6.3755	35.11	41.4855	2.46127	2.44e-06	RecName: Full=G-type lectin S-receptor-like serine/threonine-protein kinase B120
c79125_g1	1.7675	9.69	11.4575	2.45479	0.000788	RecName: Full=Peroxidase 39
c75037_g2	1.6605	9.1	10.7605	2.45425	0.0031	RecName: Full=LOB domain-containing protein 4
c87190_g1	0.7765	4.23	5.0065	2.4456	0.0411	Probable calcium-binding protein CML29
c92832_g4	1.1775	6.41	7.5875	2.4446	0.00838	RecName: Full=Probable disease resistance protein At1g12280 [Arabidopsis thaliana]
c66458_g1	3.3495	18.18	21.5295	2.44033	0.001	RecName: Full=Cytochrome P450 78A5
c94873_g1	13.147	71.27	84.417	2.43856	0.000361	RecName: Full=Pathogenesis-related protein PRB1-3
c82619_g1	3.7655	20.41	24.1755	2.43836	0.00355	RecName: Full=Patatin-like protein 2
c69459_g1	19.75	4.51	2.821	2.43211	0.0317	_
c63143_g3	1.052	5.66	6.712	2.42767	0.00299	RecName: Full=LRR receptor-like serine/threonine-protein kinase GSO1
c72943_g1	1.2715	6.81	8.0815	2.42112	5.71e-05	RecName: Full=Protein NRT1/ PTR FAMILY 8.1
c88170_g2	1.881	10.07	11.951	2.42049	7.88e-07	_
c72447_g1	1.64	8.77	10.41	2.41888	0.0118	RecName: Full=Dirigent protein 3
c92457_g4	1.8125	9.67	11.4825	2.41553	0.00498	RecName: Full=Aldehyde dehydrogenase
c86200_g1	9.368	49.94	59.308	2.41438	8.97e-05	RecName: Full=Aspartic proteinase CDR1
c90172_g1	1.702	9.06	10.762	2.41228	4.44e-06	RecName: Full=Cationic amino acid transporter 1
c124176_g1	3.252	17.28	20.532	2.4097	1.84e-07	RecName: Full=G-type lectin S-receptor-like serine/threonine-protein kinase CES101
c93077_g1	3.359	17.83	21.189	2.4082	2.61e-10	RecName: Full=Wall-associated receptor kinase 5
c48466_g1	1.7025	9.03	10.7325	2.40707	0.000697	RecName: Full=Ethylene-responsive transcription factor RAP2-11
c86664_g1	0.381	2.02	2.401	2.40649	0.0075	RecName: Full=BTB/POZ domain-containing protein At5g66560 [Arabidopsis thaliana]
c80583_g3	1.137	6.02	7.157	2.40453	0.000362	RecName: Full=Probable WRKY transcription factor 51
c79563_g1	1.155	6.11	7.265	2.40328	0.0229	RecName: Full=FK506-binding protein 5
c78421_g1	0.3385	1.79	2.1285	2.40273	0.0271	RecName: Full=Protein ASPARTIC PROTEASE IN GUARD CELL 2
c86014_g3	0.8755	4.59	5.4655	2.39032	0.0301	RecName: Full=G-type lectin S-receptor-like serine/threonine-protein kinase At4g27290
c87085_g1	9.209	48.05	57.259	2.38342	5.98e-05	RecName: Full=Thaumatin-like protein 1
c89701_g1	1.6505	8.61	10.2605	2.38311	0.00152	RecName: Full=Cytochrome P450 87A3 [Japonica Group]
c92741_g1	1.2555	6.52	7.7755	2.37661	2.87e-06	_
c78957_g1	1.152	5.97	7.122	2.37359	0.000188	RecName: Full=G-type lectin S-receptor-like serine/threonine-protein kinase At2g19130
c79280_g1	2.1225	10.99	13.1125	2.37235	0.0137	RecName: Full=Uncharacterized protein At5g22580 [Arabidopsis thaliana]
c71910_g1	1.365	7.05	8.415	2.36872	0.0288	RecName: Full=HVA22-like protein c
c86200_g3	10.545	54.14	64.685	2.36014	9.61e-08	RecName: Full=Aspartic proteinase CDR1
c75861_g1	2.699	13.81	16.509	2.35522	2.73e-05	_
c88985_g1	0.405	2.06	2.465	2.34665	0.00377	RecName: Full=Transcription factor EGL1
c91753_g2	23.628	119.67	143.298	2.34049	5.44e-11	RecName: Full=Reticuline oxidase-like protein
c67566_g1	3.0665	15.53	18.5965	2.34039	0.0156	_
c92450_g1	4.5585	23.07	27.6285	2.33939	9.9e-13	RecName: Full=Protein NRT1/ PTR FAMILY 5.2
c96223_g1	1.3035	6.59	7.8935	2.33789	0.00526	RecName: Full=Probable calcium-binding protein CML11
c90704_g1	1.45	7.29	8.74	2.32987	0.00638	RecName: Full=Cytochrome P450 82A4
c73698_g1	0.4095	2.05	2.4595	2.32369	0.00704	RecName: Full=Pentatricopeptide repeat-containing protein At4g18840 [Arabidopsis thaliana]
c74200_g1	3.6975	18.49	22.1875	2.32212	2.63e-07	RecName: Full=Probable pectinesterase
c71916_g3	5.4025	26.92	32.3225	2.31698	0.00341	_
c83814_g1	1.3505	6.72	8.0705	2.31497	0.000421	_
c91753_g3	16.3075	81.11	97.4175	2.31434	5.13e-08	RecName: Full=Cannabidiolic acid synthase
c112472_g1	8.1925	40.71	48.9025	2.31301	5.06e-10	RecName: Full=Beta-fructofuranosidase, insoluble isoenzyme CWINV1
c75707_g1	0.5945	2.95	3.5445	2.31097	0.00375	RecName: Full=Phosphate transporter PHO1
c74621_g2	0.5045	2.5	3.0045	2.309	0.0146	RecName: Full=Glutamate receptor 3.1
c64922_g4	2.7705	13.71	16.4805	2.30701	0.0493	RecName: Full=Heat shock 70 kDa protein, mitochondrial
c62441_g1	0.675	3.34	4.015	2.30689	0.048	_
c86449_g5	13.689	67.42	81.109	2.30016	0.00263	RecName: Full=Glucan endo-1,3-beta-glucosidase, acidic isoform PR-Q'
c64523_g1	115.76	567.85	683.611	2.29437	8.21e-08	RecName: Full=Granule-bound starch synthase 1, chloroplastic/amyloplastic
c143744_g1	1.684	8.19	9.874	2.28197	0.00777	RecName: Full=Vegetative cell wall protein gp1
c92114_g2	1.3105	6.36	7.6705	2.27891	0.00124	RecName: Full=Probable leucine-rich repeat receptor-like protein kinase At1g35710
c93072_g1	48.747	235.65	284.397	2.27326	2.83e-11	RecName: Full=Probable LRR receptor-like serine/threonine-protein kinase At4g36180
c112646_g1	6.405	30.91	37.315	2.2708	8.35e-09	_
c56020_g1	0.7745	3.73	4.5045	2.26784	0.0416	RecName: Full=Probable xyloglucan endotransglucosylase/hydrolase protein B
c91670_g6	13.4515	64.68	78.1315	2.26555	9.14e-15	RecName: Full=Acyltransferase-like protein At3g26840, chloroplastic
c90733_g7	4.8135	23.1	27.9135	2.26273	0.0187	RecName: Full=Putative UPF0481 protein At3g02645 [Arabidopsis thaliana]
c79253_g1	6.16	29.48	35.64	2.25873	0.000119	RecName: Full=Squamosa promoter-binding-like protein 3 [Arabidopsis thaliana]
c82619_g3	3.605	17.23	20.835	2.25685	0.00512	RecName: Full=Patatin-like protein 1
c92155_g1	0.5315	2.54	3.0715	2.25669	0.00628	RecName: Full=Internal alternative NAD(P)H-ubiquinone oxidoreductase A1, mitochondrial
c91234_g2	1.6875	7.99	9.6775	2.24331	0.000219	RecName: Full=G-type lectin S-receptor-like serine/threonine-protein kinase RLK1
c82137_g1	4.1205	19.44	23.5605	2.23814	0.00915	_
c1178_g1	2.0695	9.76	11.8295	2.2376	0.00222	_
c78413_g1	4.9225	23.11	28.0325	2.23105	2.29e-11	RecName: Full=Acetate/butyrate--CoA ligase AAE7, peroxisomal
c77681_g2	0.6405	3	3.6405	2.22769	0.0102	RecName: Full=Protein TRANSPARENT TESTA 12
c82676_g1	0.604	2.82	3.424	2.22307	0.0209	RecName: Full=Probable glycerol-3-phosphate acyltransferase 3
c91130_g2	1.645	7.67	9.315	2.22114	0.00129	RecName: Full=LRR receptor-like serine/threonine-protein kinase GSO1
c58563_g1	6.43	29.96	36.39	2.22015	0.0016	RecName: Full=Early light-induced protein 1, chloroplastic
c85528_g1	6.868	32	38.868	2.22011	5.23e-11	RecName: Full=Auxin-induced in root cultures protein 12
c19098_g1	0.536	2.49	3.026	2.21584	0.0457	RecName: Full=Putative DNA-binding protein ESCAROLA [Arabidopsis thaliana]
c123272_g1	1.182	5.48	6.662	2.21295	0.00221	RecName: Full=MATE efflux family protein DTX1
c84029_g1	1.73	7.99	9.72	2.20742	0.00792	RecName: Full=Alcohol dehydrogenase-like 2 [Arabidopsis thaliana]
c92818_g2	2.5835	11.93	14.5135	2.2072	0.00567	_
c91951_g1	1.1675	5.38	6.5475	2.20418	0.00273	RecName: Full=Probable LRR receptor-like serine/threonine-protein kinase At4g08850
c135651_g1	3.058	14.08	17.138	2.20299	0.0222	RecName: Full=Expansin-A4
c131788_g1	42.585	196.05	238.635	2.2028	2.61e-07	RecName: Full=Protein PHLOEM PROTEIN 2-LIKE A9
c67245_g1	1.8475	8.49	10.3375	2.20019	0.0066	_
c92722_g2	2.228	10.2	12.428	2.19475	0.00182	_
c67245_g2	682.964	3098.45	3781.41	2.18167	0.0011	RecName: Full=Probable pectinesterase
c74478_g1	2.3465	10.64	12.9865	2.18092	0.00241	RecName: Full=WRKY transcription factor 18
c92894_g1	16.319	73.44	89.759	2.17001	1.08e-22	RecName: Full=Putative AAA family ATPase L572 [Acanthamoeba polyphaga mimivirus]
c89067_g1	0.36	1.61	1.97	2.16099	0.0482	RecName: Full=Putative protein phosphatase 2C-like protein 44
c85703_g1	70.5555	314.89	385.445	2.15802	1.95e-12	RecName: Full=Homogentisate phytyltransferase 1, chloroplastic
c69758_g1	3.206	14.18	17.386	2.14501	0.00221	RecName: Full=Phosphoinositide phospholipase C 7
c142431_g1	1.9345	8.52	10.4545	2.13889	0.0444	_
c70217_g1	20.4795	90.05	110.529	2.13655	4.2e-18	RecName: Full=Probable WRKY transcription factor 70
c142782_g1	2.2045	9.68	11.8845	2.13456	4.97e-06	RecName: Full=Nodulation receptor kinase
c73859_g2	11.395	49.86	61.255	2.12948	0.00132	RecName: Full=Glutathione S-transferase L1
c85794_g1	10.1855	44.49	54.6755	2.12696	0.017	RecName: Full=Germin-like protein subfamily 1 member 17
c72984_g1	8.6355	37.68	46.3155	2.12545	1.17e-14	RecName: Full=Oligopeptide transporter 7
c86794_g1	1.0005	4.35	5.3505	2.12029	0.0241	RecName: Full=Brassinosteroid-regulated protein BRU1
c81389_g1	1.491	6.43	7.921	2.10854	0.0164	RecName: Full=Serine carboxypeptidase-like 40
c89727_g1	0.4795	2.06	2.5395	2.10304	0.0323	RecName: Full=Probable acyl-activating enzyme 12, peroxisomal [Arabidopsis thaliana]
c69758_g2	3.91	16.64	20.55	2.08941	0.00469	RecName: Full=Phosphoinositide phospholipase C 2
c85149_g1	0.6395	2.71	3.3495	2.08328	0.0396	RecName: Full=Probable acyl-activating enzyme 1, peroxisomal
c70457_g2	16.689	70.48	87.169	2.07832	5.09e-13	RecName: Full=Protein NRT1/ PTR FAMILY 2.13
c92722_g1	1.354	5.69	7.044	2.0712	0.00814	_
c79598_g1	0.9765	4.1	5.0765	2.06993	0.00625	RecName: Full=Patellin-6 [Arabidopsis thaliana]
c87917_g3	3.5665	14.97	18.5365	2.06949	0.036	RecName: Full=Ananain
c46874_g2	6.761	28.18	34.941	2.05936	0.00253	_
c18781_g1	25.9335	107.82	133.754	2.05574	4.31e-06	RecName: Full=Leucine-rich repeat extensin-like protein 3
c74622_g1	18.998	78.47	97.468	2.04629	1.35e-09	RecName: Full=Probable glutathione S-transferase
c68903_g1	5.7785	23.85	29.6285	2.04522	2.09e-13	RecName: Full=Cationic amino acid transporter 5 [Arabidopsis thaliana]
c15206_g1	0.4415	1.82	2.2615	2.04345	0.0116	RecName: Full=LINE-1 retrotransposable element ORF2 protein
c92759_g1	3.725	15.35	19.075	2.04293	0.00428	_
c81674_g1	9.0455	37.09	46.1355	2.03576	1.72e-07	RecName: Full=Anthranilate synthase alpha subunit 1, chloroplastic
c85935_g2	1.735	7.09	8.825	2.03085	0.00198	RecName: Full=GDSL esterase/lipase At1g23500
c82647_g1	1.858	7.58	9.438	2.02845	0.0111	RecName: Full=GDSL esterase/lipase At4g26790
c90050_g1	0.891	3.61	4.501	2.0185	0.0186	RecName: Full=Endoglucanase 8
c78672_g2	4.2265	17.12	21.3465	2.01815	0.000901	RecName: Full=Peroxisomal (S)-2-hydroxy-acid oxidase
c42893_g1	2.6705	10.75	13.4205	2.00915	0.00147	RecName: Full=UDP-glycosyltransferase 92A1 [Arabidopsis thaliana]
c93122_g2	139.32	954.06	1093.38	2.77	4.74e-06	RecName: Full=Leucine-rich repeat receptor-like tyrosine-protein kinase At2g41820
c87917_g1	40.7435	163.01	203.754	2.00032	2.92e-05	RecName: Full=Thiol protease SEN102
c88485_g1	5.2965	21.13	26.4265	1.99618	0.000586	RecName: Full=Isoflavone reductase homolog
c70513_g1	6.6715	26.59	33.2615	1.9948	3.54e-13	RecName: Full=Serine carboxypeptidase-like 27
c84650_g1	3.87	15.4	19.27	1.99252	0.000595	RecName: Full=Peroxisomal membrane protein PMP22
c144291_g1	4.49	17.8	22.29	1.98709	0.000174	_
c30236_g1	2.0815	8.24	10.3215	1.98502	0.0459	RecName: Full=CYSTM1 family protein A [Arabidopsis thaliana]
c81930_g1	2.698	10.68	13.378	1.98495	0.00356	RecName: Full=E2 ubiquitin conjugating enzyme (PHO2)
c77838_g2	1.9895	7.83	9.8195	1.97661	0.0269	_
c79453_g1	0.684	2.69	3.374	1.97554	0.0126	RecName: Full=Replication factor C subunit 5
c92317_g3	29.0785	114.29	143.369	1.97467	3.25e-11	RecName: Full=LRR receptor-like serine/threonine-protein kinase FLS2
c91481_g1	7.8535	30.86	38.7135	1.97433	3.01e-05	RecName: Full=Probable receptor-like protein kinase At5g39020
c87930_g1	0.37	1.45	1.82	1.97046	0.0374	RecName: Full=BTB/POZ domain-containing protein At5g48800 [Arabidopsis thaliana]
c89630_g1	0.4135	1.62	2.0335	1.97003	0.0317	RecName: Full=Probable disease resistance protein At5g63020
c81765_g1	10.3645	40.57	50.9345	1.96876	4.97e-05	RecName: Full=Acidic endochitinase
c73859_g1	4.4125	17.15	21.5625	1.95854	0.0399	_
c85849_g1	1.823	7.06	8.883	1.95335	0.00314	RecName: Full=Putative lipid phosphate phosphatase 3, chloroplastic
c91396_g1	0.84	3.25	4.09	1.95198	0.00256	RecName: Full=Sucrose synthase 6
c64464_g1	3.0615	11.82	14.8815	1.94892	0.0107	_
c30499_g1	12.8725	49.65	62.5225	1.9475	2.39e-06	RecName: Full=Eugenol synthase 1
c91215_g8	0.402	1.55	1.952	1.947	0.0278	RecName: Full=Probable RNA helicase SDE3
c91324_g3	4.1595	15.89	20.0495	1.93364	0.00057	RecName: Full=F-box protein PP2-B10
c21544_g1	24.7175	93.82	118.537	1.92436	4.98e-09	RecName: Full=Putative NAC domain-containing protein 94
c88795_g4	5.312	20.14	25.452	1.92274	0.0358	RecName: Full=Geraniol 8-hydroxylase
c115177_g1	2.4795	9.39	11.8695	1.92108	0.000229	RecName: Full=Capsanthin/capsorubin synthase, chromoplast
c87331_g1	7.2	27.26	34.46	1.92072	0.000431	RecName: Full=E3 ubiquitin-protein ligase RNF115
c80454_g1	25.356	95.99	121.346	1.92056	4.11e-11	RecName: Full=Transcription factor bHLH36
c79771_g2	10.1625	38.45	48.6125	1.91973	2.13e-07	RecName: Full=L-ascorbate peroxidase 2, cytosolic
c83375_g1	6.3575	24.05	30.4075	1.91951	6.53e-07	RecName: Full=Patatin-like protein 2
c132367_g1	1.0355	3.91	4.9455	1.91684	0.0107	_
c91736_g1	1.6455	6.17	7.8155	1.90674	0.00435	RecName: Full=Putative RING-H2 finger protein ATL69 [Arabidopsis thaliana]
c72673_g1	7.341	27.4	34.741	1.90013	0.0141	_
c87917_g2	53.278	198.74	252.018	1.89927	0.000425	RecName: Full=Xylem cysteine proteinase 1
c66201_g1	6.1215	22.82	28.9415	1.89834	2.96e-06	RecName: Full=Probable mitochondrial chaperone BCS1-A
c2425_g1	8.981	33.3	42.281	1.89057	0.000361	RecName: Full=Probable WRKY transcription factor 50
c89724_g2	3.907	14.35	18.257	1.87692	0.00834	_
c89533_g1	7.892	28.95	36.842	1.8751	5.92e-06	RecName: Full=Cytochrome P450 CYP736A12 [Panax ginseng]
c92890_g1	9.016	32.91	41.926	1.86797	3.35e-11	RecName: Full=Ent-kaurene oxidase, chloroplastic
c88289_g1	4.9965	18.18	23.1765	1.86336	0.000513	RecName: Full=Peroxidase 4
c69057_g1	0.312	1.13	1.442	1.8567	0.0316	RecName: Full=Filament-like plant protein 7
c92161_g5	4.7	17.01	21.71	1.85565	0.0303	_
c72705_g1	0.8735	3.16	4.0335	1.85504	0.0466	RecName: Full=Anthocyanidin reductase
c85029_g1	3.0725	11.1	14.1725	1.85307	0.000177	RecName: Full=G-type lectin S-receptor-like serine/threonine-protein kinase RLK1
c104786_g1	4.854	17.46	22.314	1.84681	0.0104	RecName: Full=EG45-like domain containing protein 2
c93124_g1	14.8405	53.37	68.2105	1.84649	1.66e-10	RecName: Full=Probable LRR receptor-like serine/threonine-protein kinase At4g08850
c85694_g2	6.162	22.13	28.292	1.84453	4.37e-09	RecName: Full=Scarecrow-like protein 15
c93344_g1	4.586	16.46	21.046	1.84366	0.00634	_
c92179_g1	52.414	187.89	240.304	1.84186	0.000117	RecName: Full=Probable leucine-rich repeat receptor-like protein kinase At2g33170
c70490_g1	2.786	9.98	12.766	1.84084	0.0116	RecName: Full=Phosphoenolpyruvate carboxylase kinase 1
c68815_g1	21.24	75.36	96.6	1.82702	0.0333	RecName: Full=E2 ubiquitin conjugating enzyme (PHO2)
c86906_g1	5.203	18.5	23.703	1.83011	6.89e-06	RecName: Full=Phosphoinositide phospholipase C 4
c86855_g1	0.3395	1.2	1.5395	1.82155	0.0456	RecName: Full=Protein argonaute MEL1
c86200_g4	98.576	347.94	446.516	1.81953	9.17e-09	RecName: Full=Aspartic proteinase CDR1
c90652_g2	5.895	20.74	26.635	1.81485	0.000556	RecName: Full=Cysteine-rich receptor-like protein kinase 25
c83158_g1	2.3595	8.28	10.6395	1.81115	0.0351	_
c78174_g1	9.142	32.08	41.222	1.81109	0.00273	RecName: Full=Copper transporter 1
c6330_g1	21.13	73.54	94.67	1.79924	5.49e-08	RecName: Full=Probable WRKY transcription factor 40
c85703_g2	67.1665	233.68	300.846	1.79872	4.92e-08	RecName: Full=Probable homogentisate phytyltransferase 1, chloroplastic
c90186_g5	11.9205	41.33	53.2505	1.79374	0.0017	RecName: Full=Probable LRR receptor-like serine/threonine-protein kinase At4g08850
c78070_g1	2.356	8.11	10.466	1.78336	0.033	_
c91657_g2	6.5715	22.61	29.1815	1.78267	0.00548	_
c85515_g1	0.9825	3.38	4.3625	1.78249	0.0171	RecName: Full=Spermidine hydroxycinnamoyl transferase
c71425_g1	20.187	69.42	89.607	1.78192	2.07e-10	_
c78691_g1	9.987	34.33	44.317	1.78135	6.26e-09	RecName: Full=Arogenate dehydrogenase 1, chloroplastic
c64028_g1	253.905	872.31	1126.21	1.78055	3.63e-08	RecName: Full=Acridone synthase 2
c62150_g1	9.309	31.84	41.149	1.77414	0.00173	RecName: Full=Pathogenesis-related protein STH-21 [Solanum tuberosum]
c86909_g1	1.4145	4.83	6.2445	1.77173	0.0458	RecName: Full=Putative transcription factor bHLH041
c78567_g1	1.746	5.96	7.706	1.77126	8.65e-05	RecName: Full=Calcium-transporting ATPase 8, plasma membrane-type
c92720_g2	2.065	7.03	9.095	1.76738	0.0116	RecName: Full=Probable LRR receptor-like serine/threonine-protein kinase At1g51880
c71916_g1	5.0455	17.17	22.2155	1.76682	3.5e-05	_
c92536_g1	20.1865	68.59	88.7765	1.76461	1.16e-16	RecName: Full=Probably inactive leucine-rich repeat receptor-like protein kinase At2g25790
c91499_g1	0.547	1.85	2.397	1.75791	0.0223	RecName: Full=Cation/H(+) antiporter 18
c48556_g1	2.759	9.33	12.089	1.75773	0.0418	_
c86225_g1	0.658	2.22	2.878	1.7544	0.0332	RecName: Full=AP2-like ethylene-responsive transcription factor ANT
c87166_g3	9.174	30.91	40.084	1.75245	0.000162	RecName: Full=Leucine-rich repeat receptor-like serine/threonine/tyrosine-protein kinase SOBIR1
c103181_g1	2.9685	9.99	12.9585	1.75075	0.0179	RecName: Full=Cell number regulator 2
c66976_g1	3.283	11.01	14.293	1.74573	0.0108	RecName: Full=Probable WRKY transcription factor 48
c77822_g1	2.174	7.28	9.454	1.74359	0.0388	RecName: Full=Cysteine-rich receptor-like protein kinase 10
c82084_g1	0.71	2.37	3.08	1.739	0.0174	RecName: Full=Phenylalanine ammonia-lyase
c92841_g1	4.998	16.68	21.678	1.7387	0.0168	RecName: Full=Putative AC transposase
c123905_g1	18.517	61.76	80.277	1.73782	0.00038	RecName: Full=Protein RADIALIS-like 3
c87677_g1	1.2605	4.2	5.4605	1.73639	0.0295	RecName: Full=Omega-hydroxypalmitate O-feruloyl transferase
c91227_g1	0.98	3.25	4.23	1.72959	0.0147	RecName: Full=Probable membrane-associated kinase regulator 5 [Arabidopsis thaliana]
c90186_g4	4.3875	14.38	18.7675	1.71259	0.000358	RecName: Full=Probable LRR receptor-like serine/threonine-protein kinase At4g08850
c104232_g1	2.128	6.97	9.098	1.71166	0.00281	RecName: Full=F-box/kelch-repeat protein SKIP25
c81510_g1	3.408	11.16	14.568	1.71134	0.0394	_
c85848_g1	6.361	20.83	27.191	1.71134	0.0192	RecName: Full=Thaumatin-like protein
c79002_g1	21.9505	71.8	93.7505	1.70973	0.0329	_
c92311_g5	9.6995	31.59	41.2895	1.70349	9.95e-11	RecName: Full=Protein HOTHEAD
c8367_g1	8.9195	28.99	37.9095	1.70052	0.00312	_
c82434_g1	2.5365	8.24	10.7765	1.69981	0.00369	RecName: Full=Cytochrome P450 89A2
c74315_g2	2.0055	6.49	8.4955	1.69426	0.00454	RecName: Full=Tubulin beta-4 chain
c142900_g1	6.284	20.29	26.574	1.69101	0.00238	_
c105577_g1	15.705	50.63	66.335	1.68877	0.0111	RecName: Full=Probably inactive leucine-rich repeat receptor-like protein kinase At2g25790
c80482_g1	1.547	4.98	6.527	1.68667	0.0152	_
c86474_g4	6.93	22.27	29.2	1.68417	5.46e-05	RecName: Full=Probable WRKY transcription factor 31
c88856_g1	23.105	74.21	97.315	1.68341	1.32e-13	RecName: Full=Putative callose synthase 6
c61394_g1	10.4535	33.45	43.9035	1.67802	0.00223	RecName: Full=Calcium-binding allergen Ole e 8
c11934_g1	6.629	21.18	27.809	1.67584	0.00112	RecName: Full=Adenylate isopentenyltransferase 3, chloroplastic
c71863_g1	7.3675	23.41	30.7775	1.66788	0.00712	_
c65233_g1	5.428	17.24	22.668	1.66727	0.0318	_
c13968_g1	1.7185	5.45	7.1685	1.66511	0.0376	RecName: Full=BURP domain-containing protein 5
c68744_g1	3.977	12.61	16.587	1.66482	0.00964	RecName: Full=Inositol-3-phosphate synthase
c74471_g1	3.6015	11.4	15.0015	1.66236	0.0226	RecName: Full=Calmodulin-like protein 8
c79276_g1	7.718	24.42	32.138	1.66176	3.35e-05	RecName: Full=Pathogenesis-related protein 5
c87464_g1	98.4085	311.25	409.659	1.66122	1.18e-05	RecName: Full=Caffeoyl-CoA O-methyltransferase 2
c62305_g1	2.5335	8	10.5335	1.65887	0.049	_
c74454_g2	20.909	65.83	86.739	1.65462	1.21e-11	RecName: Full=Probable pectinesterase/pectinesterase inhibitor 6
c69684_g1	1.476	4.63	6.106	1.64932	0.012	RecName: Full=Flavonoid 3'-monooxygenase
c61387_g1	2.05	6.42	8.47	1.64695	0.049	_
c84150_g2	3.138	9.8	12.938	1.64294	0.0042	RecName: Full=Probable pectate lyase 18
c65275_g1	5.6145	17.48	23.0945	1.63848	0.0448	RecName: Full=peroxisomal catalase AT4G35090
c80032_g1	15.856	49.3	65.156	1.63656	5.5e-05	RecName: Full=Carboxyl-terminal-processing peptidase 3, chloroplastic
c72860_g1	8.0105	24.9	32.9105	1.63618	8.03e-05	RecName: Full=15.4 kDa class V heat shock protein
c86184_g1	0.9845	3.05	4.0345	1.63135	0.0451	RecName: Full=Phytoene synthase, chloroplastic
c84215_g1	0.762	2.36	3.122	1.63092	0.0372	RecName: Full=Ubiquitin fusion degradation protein 1 homolog
c89398_g1	3.978	12.25	16.228	1.62267	0.002	RecName: Full=Omega-3 fatty acid desaturase, chloroplastic
c92917_g1	1.7045	5.22	6.9245	1.6147	0.00462	RecName: Full=Probable LRR receptor-like serine/threonine-protein kinase At4g08850
c89942_g1	6.2215	18.94	25.1615	1.6061	0.000232	RecName: Full=Pathogen-related protein
c89237_g1	5.7355	17.46	23.1955	1.60606	9.79e-06	RecName: Full=Nudix hydrolase 1
c78895_g1	59.136	179.74	238.876	1.6038	4.96e-10	RecName: Full=Soluble inorganic pyrophosphatase
c74446_g2	3.11	9.44	12.55	1.60187	0.0254	_
c59028_g2	3.096	9.38	12.476	1.59918	0.00344	RecName: Full=Probable caffeine synthase 2 [Camellia sinensis]
c58095_g1	1.4405	4.35	5.7905	1.59445	0.0236	RecName: Full=Indole-3-acetic acid-amido synthetase GH3.4
c85720_g2	9.432	28.39	37.822	1.58975	0.000483	_
c70974_g1	2.1985	6.61	8.8085	1.58813	0.00111	RecName: Full=Putative kinase-like protein TMKL1
c89767_g1	14.9405	44.9	59.8405	1.58749	8.58e-11	RecName: Full=Sugar carrier protein C
c71358_g1	2.7465	8.23	10.9765	1.5833	0.0236	_
c87464_g3	16.3405	48.78	65.1205	1.57784	0.0384	RecName: Full=Caffeoyl-CoA O-methyltransferase
c86161_g1	6.4855	19.31	25.7955	1.57406	0.0206	RecName: Full=Cannabidiolic acid synthase
c92608_g2	11.966	35.62	47.586	1.57375	0.00159	RecName: Full=WAT1-related protein At2g39510 [Arabidopsis thaliana]
c90733_g2	9.101	27.06	36.161	1.57206	0.0465	RecName: Full=UPF0481 protein At3g47200 [Arabidopsis thaliana]
c63410_g1	9.496	28.14	37.636	1.56723	0.000213	_
c66791_g1	7.512	22.24	29.752	1.56589	0.000119	RecName: Full=Expansin-A4
c133916_g1	1.706	5.05	6.756	1.56567	0.028	RecName: Full=Mitochondrial chaperone BCS1
c92748_g1	4.3015	12.71	17.0115	1.56305	0.0132	RecName: Full=Systemin receptor SR160
c76729_g1	64.7655	191.28	256.046	1.56239	4.35e-14	RecName: Full=Glutamine synthetase nodule isozyme
c62155_g1	26.373	77.87	104.243	1.56201	1.01e-13	RecName: Full=Lysine histidine transporter 1 [Arabidopsis thaliana]
c81468_g1	7.1135	20.93	28.0435	1.55694	1.53e-05	_
c88019_g1	3.299	9.7	12.999	1.55596	0.0243	RecName: Full=Putative ribosomal-protein-alanine acetyltransferase [Bacillus subtilis subsp. subtilis str. 168]
c86325_g1	6.502	19.08	25.582	1.55311	2.14e-05	_
c69373_g1	1.63	4.76	6.39	1.54609	0.0307	_
c78865_g1	6.6585	19.39	26.0485	1.54204	0.00581	RecName: Full=GDSL esterase/lipase CPRD49
c92782_g1	13.9635	40.66	54.6235	1.54195	0.00283	RecName: Full=Receptor-like protein 12
c89666_g4	2.7725	8.03	10.8025	1.53421	0.00108	RecName: Full=Transcription factor UNE12
c112412_g1	14.47	41.84	56.31	1.53182	0.000247	_
c87001_g1	94.2095	272.31	366.519	1.53131	2.31e-12	_
c84927_g1	4.603	13.29	17.893	1.52969	0.00375	_
c86474_g2	13.0955	37.8	50.8955	1.52932	2.35e-10	RecName: Full=Probable WRKY transcription factor 31
c70296_g1	10.561	30.41	40.971	1.5258	0.00452	_
c92816_g1	15.1845	43.51	58.6945	1.51875	0.00246	RecName: Full=Receptor-like protein kinase FERONIA
c90733_g5	12.3455	35.3	47.6455	1.51568	1.59e-09	_
c92045_g1	3.6235	10.34	13.9635	1.51278	0.0193	_
c36376_g1	4.012	11.41	15.422	1.50791	0.0145	RecName: Full=Protein FAF-like, chloroplastic
c78604_g1	1.0805	3.07	4.1505	1.50654	0.0152	RecName: Full=Glutamate receptor 2.8
c82206_g1	12.261	34.83	47.091	1.50625	7.09e-06	RecName: Full=F-box/kelch-repeat protein SKIP20
c45804_g1	13.6425	38.74	52.3825	1.50572	1.32e-06	_
c90066_g2	3.426	9.72	13.146	1.50443	0.00222	RecName: Full=Chitin elicitor receptor kinase 1
c83191_g2	6.548	18.55	25.098	1.50229	7.14e-05	RecName: Full=Malate dehydrogenase, chloroplastic
c88795_g5	5.2135	14.76	19.9735	1.50137	0.0151	RecName: Full=Geraniol 8-hydroxylase
c73472_g1	33.5375	94.94	128.477	1.50124	0.00623	RecName: Full=Glucose-1-phosphate adenylyltransferase large subunit 1
c80162_g1	30.252	85.62	115.872	1.50092	5.49e-06	RecName: Full=Peroxidase 1
c88835_g1	2.443	6.91	9.353	1.50003	0.0118	RecName: Full=Protein DA1-related 2 [Arabidopsis thaliana]
c90125_g1	4.164	11.76	15.924	1.49785	0.00466	_
c61177_g1	54.937	155.07	210.007	1.49707	7.45e-12	RecName: Full=Urea-proton symporter DUR3
c65479_g1	28.002	78.94	106.942	1.49523	4.03e-06	RecName: Full=Probable 3-beta-hydroxysteroid-Delta(8),Delta(7)-isomerase
c90231_g1	1.818	5.11	6.928	1.49097	0.0487	_
c91350_g3	16.1165	45.24	61.3565	1.48906	0.00218	RecName: Full=Geraniol 8-hydroxylase
c142414_g1	3.5325	9.91	13.4425	1.4882	0.0407	RecName: Full=Zinc finger protein ZAT5 [Arabidopsis thaliana]
c86571_g1	3.1345	8.79	11.9245	1.48763	0.00691	RecName: Full=Cytochrome P450 84A1
c20823_g1	2.0095	5.61	7.6195	1.48116	0.0242	RecName: Full=Probable mitochondrial chaperone BCS1-B
c65286_g2	3.738	10.42	14.158	1.47902	0.0103	RecName: Full=Putative auxin efflux carrier component 8
c83511_g1	9.234	25.74	34.974	1.47898	0.000696	RecName: Full=Transcription factor DIVARICATA
c86055_g1	1.459	4.05	5.509	1.47294	0.0415	_
c39180_g2	41.25	114.23	155.48	1.46948	7.59e-10	RecName: Full=CYSTM1 family protein A [Arabidopsis thaliana]
c92586_g1	1.7325	4.79	6.5225	1.46717	0.00744	RecName: Full=G-type lectin S-receptor-like serine/threonine-protein kinase RLK1
c58863_g1	4.975	13.73	18.705	1.46456	0.0221	RecName: Full=Expansin-A8
c90815_g1	1.055	2.91	3.965	1.46378	0.00976	RecName: Full=Copia protein
c75791_g1	61.5535	169.63	231.184	1.46248	6.71e-05	_
c89702_g1	3.1835	8.77	11.9535	1.46196	0.00537	RecName: Full=Phenylalanine N-monooxygenase
c83655_g2	17.139	47.19	64.329	1.4612	1.24e-09	RecName: Full=Protein E6
c92344_g3	7.033	19.36	26.393	1.46087	0.000559	RecName: Full=RPM1-interacting protein 4 [Arabidopsis thaliana]
c91418_g3	107.939	295.88	403.819	1.4548	1.44e-12	RecName: Full=Probable LRR receptor-like serine/threonine-protein kinase At4g26540
c90969_g1	11.386	31.17	42.556	1.4529	1.59e-05	RecName: Full=Probable mannitol dehydrogenase
c71343_g2	27.1975	74.42	101.618	1.45222	6.78e-05	_
c90032_g4	2.7365	7.48	10.2165	1.45071	0.00563	RecName: Full=Putative receptor-like protein kinase At3g47110
c92150_g4	105.43	287.78	393.211	1.44867	1.71e-09	RecName: Full=Zinc transporter 5
c88370_g8	16.628	45.36	61.988	1.44781	4.76e-06	RecName: Full=BOI-related E3 ubiquitin-protein ligase 1 [Arabidopsis thaliana]
c90937_g1	2.4695	6.72	9.1895	1.44424	0.00234	RecName: Full=Endoglucanase 19
c81125_g2	2.34	6.35	8.69	1.44025	0.0418	RecName: Full=Transcription factor bHLH123
c71907_g1	4.535	12.21	16.745	1.42889	0.0134	RecName: Full=Histidine-containing phosphotransfer protein 1 [Arabidopsis thaliana]
c75406_g1	77.503	208.28	285.783	1.4262	0.000637	RecName: Full=Probable inorganic phosphate transporter 1-10
c113820_g1	17.2125	46.24	63.4525	1.42568	0.00647	RecName: Full=EG45-like domain containing protein 2
c40657_g1	4.547	12.21	16.757	1.42508	2.58e-07	RecName: Full=Receptor-like protein 2
c31079_g1	17.8805	47.95	65.8305	1.42314	4.83e-05	RecName: Full=Agglutinin alpha chain
c122286_g1	6.053	16.21	22.263	1.42116	0.0073	_
c123067_g1	34.695	92.85	127.545	1.42017	0.000564	_
c80893_g2	6.6865	17.89	24.5765	1.41983	0.00191	RecName: Full=Short-chain dehydrogenase reductase 2a
c82156_g1	37.2605	99.46	136.72	1.41647	0.000668	RecName: Full=DnaJ homolog subfamily B member 1
c74620_g2	9.044	24.12	33.164	1.4152	1.05e-07	RecName: Full=Scarecrow-like protein 4
c87474_g1	14.601	38.92	53.521	1.41444	4.84e-07	RecName: Full=Cysteine-rich receptor-like protein kinase 26
c132541_g1	2.523	6.67	9.193	1.40255	0.0302	RecName: Full=L-lactate dehydrogenase B
c71051_g1	16.8715	44.52	61.3915	1.39987	9.68e-05	RecName: Full=Transcription factor JUNGBRUNNEN 1
c8101_g1	15.0805	39.61	54.6905	1.39318	7.72e-06	RecName: Full=Serine acetyltransferase 3, mitochondrial
c142643_g1	33.8895	88.85	122.74	1.39053	0.000661	RecName: Full=Anthranilate phosphoribosyltransferase, chloroplastic
c90674_g2	1.0415	2.72	3.7615	1.38494	0.0339	RecName: Full=Serine/threonine-protein kinase BRI1-like 2
c92143_g5	2.513	6.56	9.073	1.38429	0.00559	RecName: Full=Cysteine-rich receptor-like protein kinase 18
c83734_g1	29.5855	76.88	106.466	1.37772	0.000449	RecName: Full=Probable strigolactone esterase DAD2
c94151_g1	11.379	29.52	40.899	1.37532	0.00365	_
c91924_g11	7.375	19.12	26.495	1.37437	1.35e-05	RecName: Full=Serine carboxypeptidase-like 51
c85790_g1	3.341	8.66	12.001	1.37409	0.0225	_
c85694_g1	6.3535	16.45	22.8035	1.37246	3.49e-05	RecName: Full=Scarecrow-like protein 15
c90713_g2	11.594	29.99	41.584	1.3711	0.000289	RecName: Full=NAD(P)H dehydrogenase (quinone)
c90079_g2	3.034	7.84	10.874	1.36963	0.00769	RecName: Full=NAC domain-containing protein 90
c81625_g2	6.088	15.7	21.788	1.36672	0.000194	RecName: Full=Probable protein phosphatase 2C 2
c90659_g1	126.9	325.72	452.62	1.35994	1.23e-10	RecName: Full=Polyol transporter 5
c85396_g1	6.309	16.19	22.499	1.35962	0.0099	RecName: Full=EG45-like domain containing protein 2
c92352_g1	66.4675	170.55	237.018	1.35947	5.73e-10	RecName: Full=Isoflavone reductase homolog
c48567_g1	4.946	12.67	17.616	1.35708	0.000243	RecName: Full=Probable WRKY transcription factor 33
c80825_g2	55.088	141	196.088	1.35589	0.0226	RecName: Full=Cinnamoyl-CoA reductase 1
c92683_g1	3.1935	8.17	11.3635	1.3552	0.000205	RecName: Full=UDP-glucosyl transferase 73B2
c75032_g1	15.9595	40.75	56.7095	1.35238	9.71e-08	RecName: Full=High affinity nitrate transporter 2.5
c93064_g1	31.6605	80.56	112.221	1.34738	4.53e-05	_
c87404_g3	5.62	14.27	19.89	1.34434	0.00619	RecName: Full=Siroheme synthase
c90653_g1	6.921	17.53	24.451	1.34077	3.38e-06	RecName: Full=Inactive protein kinase SELMODRAFT_444075 [Selaginella moellendorffii]
c88459_g1	3.5895	9.09	12.6795	1.3405	0.00232	RecName: Full=Protein NRT1/ PTR FAMILY 2.11
c92831_g3	3.257	8.23	11.487	1.33735	0.0382	_
c16387_g1	18.744	47.32	66.064	1.33602	3.93e-06	RecName: Full=Protein disulfide isomerase-like 1-3
c67701_g1	3.383	8.53	11.913	1.33424	0.0135	RecName: Full=Mannan endo-1,4-beta-mannosidase 4
c88547_g3	19.9365	50.26	70.1965	1.334	1.18e-05	_
c79001_g1	2.5865	6.52	9.1065	1.33387	0.0144	RecName: Full=Nucleobase-ascorbate transporter 7
c81651_g1	71.918	181.01	252.928	1.33164	1.39e-08	RecName: Full=Glutamine synthetase nodule isozyme
c75684_g1	8.0155	20.16	28.1755	1.33063	1.11e-07	RecName: Full=Spastin [Danio rerio]
c90410_g4	5.1765	13	18.1765	1.32846	0.00222	_
c82440_g2	51.992	130.55	182.542	1.32824	6.97e-09	RecName: Full=Amino-acid permease BAT1 homolog
c87065_g4	7.7775	19.45	27.2275	1.32239	1.93e-07	_
c87018_g1	7.3565	18.38	25.7365	1.32105	7.2e-05	RecName: Full=Mitochondrial uncoupling protein 5
c85465_g1	9.9425	24.84	34.7825	1.32098	0.00297	_
c66061_g1	11.4445	28.51	39.9545	1.31681	0.00313	_
c76089_g1	3.072	7.65	10.722	1.31628	0.0334	_
c91907_g7	7.5025	18.64	26.1425	1.31296	0.0266	RecName: Full=Serine hydroxymethyltransferase 2, mitochondrial
c89048_g1	8.808	21.88	30.688	1.31273	0.00169	_
c82220_g1	2.2725	5.63	7.9025	1.30885	0.0332	_
c74046_g2	19.4975	48.3	67.7975	1.30873	0.000822	RecName: Full=Tropinone reductase homolog At1g07440 [Arabidopsis thaliana]
c90782_g1	3.507	8.68	12.187	1.30746	0.0174	RecName: Full=Coatomer subunit beta'-2
c93230_g1	9.1345	22.59	31.7245	1.30629	0.000289	RecName: Full=Tryptophan synthase beta chain 2, chloroplastic
c12735_g1	2.3465	5.8	8.1465	1.30554	0.0177	RecName: Full=F-box/kelch-repeat protein At5g43190 [Arabidopsis thaliana]
c85662_g1	8.824	21.8	30.624	1.30482	0.0123	RecName: Full=Probable WRKY transcription factor 53
c90300_g1	2.937	7.21	10.147	1.29566	0.0189	RecName: Full=Serine carboxypeptidase-like 42
c58281_g3	9.716	23.8	33.516	1.29253	0.000407	RecName: Full=GDSL esterase/lipase 1
c15251_g1	10.976	26.76	37.736	1.28573	0.0103	_
c91932_g1	25.44	61.85	87.29	1.28167	5.68e-10	RecName: Full=Metal-nicotianamine transporter YSL1
c103289_g1	9.968	24.2	34.168	1.27963	0.0018	RecName: Full=Probable carboxylesterase 15
c92630_g1	9.8505	23.81	33.6605	1.2733	0.00151	RecName: Full=Protein argonaute 5 [Arabidopsis thaliana]
c92429_g1	6.529	15.77	22.299	1.27225	0.0103	RecName: Full=High affinity nitrate transporter 2.5
c56800_g2	4.7655	11.5	16.2655	1.27093	0.0213	RecName: Full=Protein NRT1/ PTR FAMILY 5.1
c77169_g1	10.405	25.08	35.485	1.26926	0.000848	_
c112393_g1	11.4465	27.41	38.8565	1.2598	0.00372	_
c75363_g1	27.663	66.2	93.863	1.25887	4.23e-05	RecName: Full=Protein LURP-one-related 15 [Arabidopsis thaliana]
c70833_g1	3.819	9.1	12.919	1.25267	6.29e-05	_
c92938_g4	21.8565	52	73.8565	1.25045	3.14e-08	RecName: Full=CRAL-TRIO domain-containing protein C23B6.04c
c78959_g3	4.1435	9.85	13.9935	1.24927	0.0437	RecName: Full=UDP-glucuronic acid decarboxylase 3
c84452_g1	25.8315	61.11	86.9415	1.24228	3.33e-05	RecName: Full=Protein YLS9
c91094_g2	21.824	51.6	73.424	1.24146	3.73e-08	RecName: Full=MLO-like protein 6
c80237_g1	2.9965	7.08	10.0765	1.24047	0.03	RecName: Full=Phosphoglucan phosphatase LSF2, chloroplastic
c92409_g1	62.6145	147.8	210.415	1.23908	3.5e-09	RecName: Full=UDP-glycosyltransferase 76C4 [Arabidopsis thaliana]
c75588_g1	30.843	72.61	103.453	1.23523	2.23e-06	RecName: Full=Ferredoxin--nitrite reductase, chloroplastic
c91670_g4	22.6575	53.04	75.6975	1.22709	1.69e-09	RecName: Full=Acyltransferase-like protein At3g26840, chloroplastic
c73952_g1	2.094	4.9	6.994	1.22652	0.0165	RecName: Full=Boron transporter 1 [Arabidopsis thaliana]
c86101_g1	10.0075	23.38	33.3875	1.22419	0.0171	RecName: Full=Uncharacterized PE-PGRS family protein PE_PGRS36 [Mycobacterium tuberculosis PG36_MYCBO RecName: Full=Uncharacterized
c91204_g1	4.4605	10.42	14.8805	1.22408	0.00192	RecName: Full=ABC transporter B family member 11
c89283_g1	1.43	3.34	4.77	1.22383	0.0377	RecName: Full=Uridine-cytidine kinase C
c92283_g1	2.114	4.93	7.044	1.22161	0.00797	RecName: Full=G-type lectin S-receptor-like serine/threonine-protein kinase SD2-5
c69660_g1	4.9005	11.42	16.3205	1.22056	0.0496	_
c122531_g1	19.552	45.56	65.112	1.22045	0.0199	_
c80257_g1	4.971	11.57	16.541	1.21878	0.000656	RecName: Full=Regulatory protein NPR3
c2109_g1	13.3775	31.11	44.4875	1.21757	0.0267	RecName: Full=Bidirectional sugar transporter SWEET12
c84650_g2	6.2355	14.49	20.7255	1.21648	0.0171	RecName: Full=Peroxisomal membrane protein PMP22
c83646_g1	25.1735	58.26	83.4335	1.2106	3.68e-07	_
c113121_g1	9.7535	22.57	32.3235	1.21041	0.0169	_
c83260_g1	5.29	12.24	17.53	1.21026	0.0251	RecName: Full=Expansin-A4
c92201_g1	36.2455	83.81	120.055	1.20932	0.00119	_
c71484_g1	82.3245	189.51	271.834	1.20288	6.32e-09	RecName: Full=ATP sulfurylase 1, chloroplastic
c103567_g1	10.555	24.25	34.805	1.20006	0.0402	_
c85911_g1	973.21	2235.44	3208.65	1.19974	4.62e-08	RecName: Full=Thiamine thiazole synthase 2, chloroplastic
c92579_g3	7.137	16.39	23.527	1.19943	0.00389	RecName: Full=G-type lectin S-receptor-like serine/threonine-protein kinase At4g27290
c92317_g1	169.52	389.12	558.64	1.19876	6.05e-09	RecName: Full=Receptor-like protein 2
c86381_g1	12.8695	29.53	42.3995	1.19823	0.00966	RecName: Full=Protein LURP-one-related 8 [Arabidopsis thaliana]
c92516_g2	41.791	95.78	137.571	1.19653	0.00075	_
c88876_g1	19.379	44.41	63.789	1.19639	9.83e-05	RecName: Full=Probable carboxylesterase 5
c90057_g1	14.9495	34.23	49.1795	1.19516	0.0499	RecName: Full=Monothiol glutaredoxin-S3 [Japonica Group]
c81776_g2	16.067	36.77	52.837	1.19443	1.16e-05	RecName: Full=Pirin-like protein At1g50590 [Arabidopsis thaliana]
c53216_g1	46.1075	105.36	151.468	1.19225	7.36e-05	RecName: Full=1-aminocyclopropane-1-carboxylate oxidase
c88519_g2	56.5105	128.82	185.331	1.18877	3.91e-07	RecName: Full=Probable aldo-keto reductase 3 [Arabidopsis thaliana]
c131907_g1	17.0115	38.72	55.7315	1.18657	0.00202	_
c11846_g1	18.289	41.61	59.899	1.18595	0.0136	RecName: Full=Glyceraldehyde-3-phosphate dehydrogenase, cytosolic [Dianthus caryophyllus]
c16344_g1	344.776	945.25	1290.03	1.46	0.017	RecName: Full=Polyubiquitin
c123225_g1	243.918	554.55	798.468	1.18492	0.000237	RecName: Full=Thioredoxin H-type
c87775_g1	5.1795	11.76	16.9395	1.183	0.00853	RecName: Full=Probable sulfate transporter 3.3
c93039_g2	23.1765	52.6	75.7765	1.1824	3.52e-06	RecName: Full=Putative receptor-like protein kinase At3g47110
c91274_g1	18.0975	41.01	59.1075	1.18019	1.63e-05	RecName: Full=Systemin receptor SR160
c74205_g1	5.757	13.04	18.797	1.17955	8.61e-05	RecName: Full=DEAD-box ATP-dependent RNA helicase 22 [Arabidopsis thaliana]
c27456_g1	11.906	26.92	38.826	1.17699	0.00591	_
c85155_g2	15.3125	34.58	49.8925	1.17523	6.6e-05	RecName: Full=Protein TRANSPARENT TESTA 12
c12284_g1	92.9535	209.88	302.834	1.17498	2.15e-09	RecName: Full=Calreticulin-3
c90556_g1	1.777	4.01	5.787	1.17416	0.0448	_
c89191_g5	3.2335	7.29	10.5235	1.17282	0.0002	RecName: Full=ABC transporter C family member 3
c113686_g1	9.6025	21.64	31.2425	1.17222	0.00571	RecName: Full=2-hydroxyisoflavanone dehydratase
c92931_g1	7.3405	16.54	23.8805	1.17201	0.00255	RecName: Full=Probable receptor-like protein kinase At5g39020
c87719_g1	1.5995	3.6	5.1995	1.17038	0.0408	RecName: Full=Respiratory burst oxidase homolog protein D
c122136_g1	35.538	79.96	115.498	1.16992	7.13e-08	_
c16305_g1	18.347	41.27	59.617	1.16955	0.0123	RecName: Full=Abscisic acid 8'-hydroxylase 4
c90981_g4	4.5695	10.27	14.8395	1.16833	0.000141	RecName: Full=Homeobox-leucine zipper protein ATHB-8
c88089_g3	8.1935	18.39	26.5835	1.16637	5.47e-06	RecName: Full=LanC-like protein GCL1
c92957_g1	33.865	75.72	109.585	1.16088	9.39e-07	RecName: Full=Hexose carrier protein HEX6
c87537_g1	3.65	8.16	11.81	1.16067	0.0088	RecName: Full=L-ascorbate oxidase homolog
c81057_g1	23.085	51.59	74.675	1.16014	0.00286	_
c90108_g2	1.758	3.92	5.678	1.15692	0.0336	_
c70991_g1	13.213	29.43	42.643	1.15533	0.00849	RecName: Full=Pyruvate kinase, cytosolic isozyme
c89301_g1	9.2975	20.67	29.9675	1.15262	0.00352	RecName: Full=UDP-glycosyltransferase 85A2 [Arabidopsis thaliana]
c90927_g2	15.886	35.3	51.186	1.15191	7.3e-07	RecName: Full=Probable nucleoredoxin 2
c103112_g1	3.816	8.47	12.286	1.1503	0.0297	RecName: Full=Proline-rich receptor-like protein kinase PERK3
c64616_g1	14.9815	33.11	48.0915	1.14408	0.0137	RecName: Full=Non-symbiotic hemoglobin 1
c102803_g1	15.2585	33.69	48.9485	1.14271	0.000924	RecName: Full=NAC domain-containing protein 100
c86368_g2	12.1915	26.9	39.0915	1.14173	0.0104	_
c16192_g2	18.973	41.65	60.623	1.13437	0.014	RecName: Full=Early nodulin-93
c92607_g1	47.4335	104.06	151.494	1.13344	7.57e-05	RecName: Full=Receptor-like serine/threonine-protein kinase SD1-7
c73947_g1	13.98	30.65	44.63	1.13252	0.0024	RecName: Full=Uncharacterized protein At2g39795, mitochondrial
c93134_g1	5.3015	11.59	16.8915	1.12841	0.000604	RecName: Full=Phytosulfokine receptor 2
c68505_g1	380.714	831.68	1212.39	1.12732	0.00831	RecName: Full=Prisilkin-39
c75831_g1	23.209	50.7	73.909	1.1273	0.00159	RecName: Full=Pollen-specific protein C13
c86233_g4	6.392	13.94	20.332	1.12489	0.002	RecName: Full=Probable low-specificity L-threonine aldolase 1
c12779_g1	781.759	1683.24	2465	1.10645	3.84e-06	RecName: Full=Major allergen Pru ar 1
c91114_g1	10.977	23.62	34.597	1.10553	0.00345	_
c92820_g3	43.865	94.21	138.075	1.10281	0.000695	RecName: Full=Cytochrome P450 83B1
c90540_g1	18.062	38.74	56.802	1.10087	0.0159	RecName: Full=ABC transporter C family member 3
c93049_g4	8.825	18.9	27.725	1.09872	0.0247	RecName: Full=Receptor-like protein kinase HAIKU2
c86283_g2	6.173	13.22	19.393	1.09868	0.0191	_
c56269_g2	3.536	7.56	11.096	1.09627	0.0457	RecName: Full=GDSL esterase/lipase 2
c83357_g1	4.91	10.46	15.37	1.09109	0.025	_
c89168_g1	273.575	582.61	856.184	1.0906	5.21e-08	RecName: Full=Thiamine thiazole synthase, chloroplastic
c86709_g2	47.419	100.94	148.359	1.08996	0.000667	RecName: Full=Alpha,alpha-trehalose-phosphate synthase [UDP-forming]
c78024_g1	15.3885	32.73	48.1185	1.08876	5.78e-05	_
c71660_g1	16.4445	34.97	51.4145	1.08851	2.25e-05	RecName: Full=Anthocyanidin 3-O-glucosyltransferase 5
c88750_g1	4.552	9.64	14.192	1.08253	0.0102	RecName: Full=Proline iminopeptidase
c92516_g4	17.697	37.31	55.007	1.07606	3.05e-07	_
c90824_g1	12.629	26.6	39.229	1.07469	9.48e-05	RecName: Full=Galactinol--sucrose galactosyltransferase
c84600_g1	5.404	11.36	16.764	1.07186	0.048	RecName: Full=SPX domain-containing protein 3
c85481_g1	10.112	21.22	31.332	1.06936	0.000449	RecName: Full=Auxin-responsive protein IAA12
c41020_g1	12.1625	25.5	37.6625	1.06806	8.5e-05	RecName: Full=Adenosine kinase 2
c83655_g1	75.6915	158.67	234.362	1.06783	1.03e-05	RecName: Full=Cytochrome P450 71A1
c62958_g1	54.571	114.2	168.771	1.06536	2.68e-07	RecName: Full=Cinnamoyl-CoA reductase 1
c74167_g1	5.763	12.05	17.813	1.06414	0.0155	RecName: Full=Protein SHORT-ROOT
c83328_g1	2.7665	5.78	8.5465	1.06301	0.0483	RecName: Full=Cytochrome P450 CYP72A219
c143076_g1	13.816	28.83	42.646	1.06123	0.0101	_
c55414_g1	7.7565	16.16	23.9165	1.05895	0.0454	RecName: Full=Probable membrane-associated kinase regulator 6 [Arabidopsis thaliana]
c78994_g2	5.0035	10.42	15.4235	1.05835	0.00893	RecName: Full=Calmodulin-binding receptor-like cytoplasmic kinase 2 [Arabidopsis thaliana]
c80564_g1	8.965	18.63	27.595	1.05525	0.00151	RecName: Full=BTB/POZ domain-containing protein At1g55760 [Arabidopsis thaliana]
c80150_g1	3.2235	6.69	9.9135	1.05338	0.0283	_
c91226_g2	62.36	129.12	191.48	1.05002	0.000356	_
c77078_g2	6.1725	12.78	18.9525	1.04996	0.0314	RecName: Full=Probable receptor-like protein kinase At5g47070 [Arabidopsis thaliana]
c88118_g1	47.211	97.45	144.661	1.04554	2.81e-05	_
c85521_g1	37.867	78.12	115.987	1.04475	9.61e-07	RecName: Full=Hypersensitive-induced response protein 1
c92369_g1	39.6595	81.68	121.34	1.04232	3.71e-07	RecName: Full=Cytosolic endo-beta-N-acetylglucosaminidase
c84861_g1	7.156	14.68	21.836	1.03663	0.00992	RecName: Full=Inositol monophosphatase 3
c91168_g3	10.7395	22.02	32.7595	1.03589	0.000308	RecName: Full=Putative AAA family ATPase L572 [Acanthamoeba polyphaga mimivirus]
c93026_g1	84.452	173.08	257.532	1.03524	1.76e-06	RecName: Full=Receptor-like protein 12
c92353_g4	8.3065	17.02	25.3265	1.03492	0.0497	RecName: Full=Glutaredoxin-C6
c68335_g1	84.78	173.65	258.43	1.03439	1.66e-06	RecName: Full=NAC domain-containing protein 18
c81110_g1	9.593	19.64	29.233	1.03374	0.0036	RecName: Full=Aldose 1-epimerase
c89377_g3	12.705	26	38.705	1.03312	0.00466	RecName: Full=Uncharacterized 29.3 kDa protein [Orgyia pseudotsugata multiple nucleopolyhedrovirus]
c122445_g1	14.1485	28.95	43.0985	1.03291	0.00825	RecName: Full=Uncharacterized protein At5g50100, mitochondrial
c73954_g1	28.9915	59.24	88.2315	1.03094	0.00466	_
c30418_g1	9.6225	19.62	29.2425	1.02784	0.000144	RecName: Full=Protein phosphatase 2C 29
c82433_g1	4.795	9.76	14.555	1.02535	0.0226	RecName: Full=Peroxisomal nicotinamide adenine dinucleotide carrier
c92286_g3	23.095	46.9	69.995	1.02201	0.0223	RecName: Full=Shikimate O-hydroxycinnamoyltransferase
c91999_g2	12.768	25.9	38.668	1.02042	0.00106	RecName: Full=Probable LRR receptor-like serine/threonine-protein kinase At1g67720
c817_g1	10.432	21.16	31.592	1.02032	0.0118	RecName: Full=Aquaporin NIP1-1
c122453_g1	6.94	14.07	21.01	1.01961	0.048	_
c76800_g1	44.9065	90.96	135.867	1.01831	3.34e-05	RecName: Full=Ferredoxin-3, chloroplastic
c83633_g1	13.251	26.82	40.071	1.01721	0.00434	RecName: Full=Dicarboxylate transporter 1, chloroplastic
c86997_g1	13.0795	26.46	39.5395	1.01651	0.000115	RecName: Full=Cytochrome P450 704C1
c52456_g1	41.0255	82.97	123.996	1.01607	1.5e-05	RecName: Full=Cysteine proteinase inhibitor 12
c92774_g1	25.6615	51.85	77.5115	1.01474	0.0138	RecName: Full=1-aminocyclopropane-1-carboxylate oxidase homolog 12 [Arabidopsis thaliana]
c91835_g2	5.1115	10.32	15.4315	1.01362	0.046	RecName: Full=Cation/H(+) antiporter 20
c122160_g1	28.0545	56.5	84.5545	1.01002	8.33e-06	RecName: Full=Bifunctional epoxide hydrolase 2
c88848_g1	19.261	38.71	57.971	1.00702	2.18e-05	RecName: Full=Transcription factor bHLH113
c91814_g1	10.5675	21.22	31.7875	1.00579	0.00052	RecName: Full=Cytochrome P450 71A1
c1383_g1	13.82	27.73	41.55	1.00469	0.0199	_
c82217_g4	85.822	172.2	258.022	1.00467	3.35e-06	RecName: Full=Probable calcium-binding protein CML29
c80527_g1	3.7375	7.49	11.2275	1.00289	0.00387	RecName: Full=Protein EIN4
c65275_g2	40.65	81.44	122.09	1.00248	2.09e-06	RecName: Full=Probable WRKY transcription factor 17
c72673_g2	11.0455	22.11	33.1555	1.00124	0.0255	_
c81840_g1	17.218	34.45	51.668	1.00059	4.89e-06	RecName: Full=Cellulose synthase-like protein E6
c72701_g1	15.1235	7.56	22.6835	-1.00033	0.00895	RecName: Full=Aldehyde dehydrogenase family 3 member F1 [Arabidopsis thaliana]
c83903_g1	68.7755	34.36	103.135	-1.00116	0.000734	RecName: Full=Pentatricopeptide repeat-containing protein At2g20710, mitochondrial
c86716_g1	28.9585	14.46	43.4185	-1.00192	0.00273	RecName: Full=N-acetylglucosaminyl-phosphatidylinositol de-N-acetylase
c62685_g1	123.752	61.77	185.522	-1.00247	0.000151	RecName: Full=CASP-like protein POPTRDRAFT_578614 [Populus trichocarpa]
c88883_g1	40.693	20.29	60.983	-1.00401	0.000781	_
c83286_g3	31.783	15.81	47.593	-1.00742	0.0461	RecName: Full=Adenine phosphoribosyltransferase 1, chloroplastic
c16925_g1	850.305	422.79	1273.1	-1.00804	0.00106	RecName: Full=Homeobox-leucine zipper protein HAT5
c75978_g1	24.89	12.37	37.26	-1.00872	0.00162	RecName: Full=Serine/threonine-protein kinase HT1
c92882_g1	16.742	8.32	25.062	-1.00882	0.00584	RecName: Full=ABC transporter C family member 12
c84486_g1	81.0555	40.23	121.285	-1.01064	6.92e-05	_
c112844_g1	36.661	18.12	54.781	-1.01666	0.0121	RecName: Full=Flavonol synthase/flavanone 3-hydroxylase
c89183_g1	17.3035	8.55	25.8535	-1.01707	0.000248	RecName: Full=Mediator of RNA polymerase II transcription subunit 14
c92536_g2	77.15	38.08	115.23	-1.01863	8.89e-05	RecName: Full=Trihelix transcription factor GTL1
c88986_g1	44.536	21.96	66.496	-1.02009	0.00164	_
c91078_g1	59.888	29.49	89.378	-1.02204	0.000915	RecName: Full=Vacuolar protein sorting-associated protein 18 homolog [Danio rerio]
c85738_g1	149.864	73.67	223.535	-1.02451	0.000104	RecName: Full=Probable membrane-associated kinase regulator 1 [Arabidopsis thaliana]
c92864_g3	183.473	90.05	273.523	-1.02677	0.00696	RecName: Full=CASP-like protein POPTRDRAFT_820933 [Populus trichocarpa]
c91835_g3	8.236	4.04	12.276	-1.02759	0.0414	RecName: Full=Cation/H(+) antiporter 20
c78773_g1	15.056	7.38	22.436	-1.02865	0.00998	RecName: Full=Protein SET DOMAIN GROUP 41 [Arabidopsis thaliana]
c87911_g1	76.6245	37.54	114.165	-1.02938	0.000239	RecName: Full=SNF1-related protein kinase regulatory subunit beta-1
c90872_g1	45.058	22.07	67.128	-1.0297	0.00641	RecName: Full=Cyclic nucleotide-gated ion channel 2
c78790_g1	202.85	99.14	301.99	-1.03287	8.5e-05	RecName: Full=Acetolactate synthase 3, chloroplastic
c86540_g1	21.39	10.45	31.84	-1.03343	0.00271	RecName: Full=F-box/kelch-repeat protein At1g51550 [Arabidopsis thaliana]
c65428_g1	18.4035	8.99	27.3935	-1.03359	0.05	RecName: Full=G-type lectin S-receptor-like serine/threonine-protein kinase RLK1
c93098_g1	35.028	17.11	52.138	-1.03367	0.00421	RecName: Full=Probable disease resistance protein At4g27220 [Arabidopsis thaliana]
c122501_g1	132.757	64.8	197.557	-1.03472	0.000222	RecName: Full=Myb-related protein 306
c12848_g1	70.1035	34.19	104.293	-1.03591	0.000288	RecName: Full=Palmitoyl-acyl carrier protein thioesterase, chloroplastic
c86873_g1	13.9635	6.81	20.7735	-1.03593	0.00248	RecName: Full=Squamosa promoter-binding-like protein 6 [Arabidopsis thaliana]
c85374_g1	58.0975	28.32	86.4175	-1.03665	0.00166	RecName: Full=Ethylene-responsive transcription factor 4
c87475_g4	90.677	44.11	134.787	-1.03963	0.00016	RecName: Full=Protein REVEILLE 8
c90549_g2	36.102	17.55	53.652	-1.04061	0.000284	RecName: Full=Probable serine/threonine-protein kinase At1g18390
c90847_g1	18.927	9.2	28.127	-1.04074	0.0101	RecName: Full=Aspartic proteinase PCS1
c112314_g1	2281.93	1107.83	3389.76	-1.04252	0.00153	RecName: Full=Translationally-controlled tumor protein homolog
c90348_g6	6.846	3.32	10.166	-1.04408	0.0253	RecName: Full=Actin cytoskeleton-regulatory complex protein PAN1
c76258_g1	135.023	65.27	200.293	-1.04871	0.000267	_
c92196_g8	19.4055	9.38	28.7855	-1.04881	0.000583	RecName: Full=Disease resistance protein At4g27190 [Arabidopsis thaliana]
c90235_g2	18.743	9.04	27.783	-1.05196	0.000235	RecName: Full=Arogenate dehydrogenase 1, chloroplastic
c91895_g3	25.071	12.08	37.151	-1.0534	2.45e-05	RecName: Full=Putative AC transposase
c68246_g2	38.1625	18.38	56.5425	-1.05402	0.000473	_
c61603_g1	6.025	2.9	8.925	-1.05491	0.0018	RecName: Full=Callose synthase 5
c81876_g1	137.713	66.26	203.973	-1.05545	0.00727	RecName: Full=Purple acid phosphatase 15
c75773_g1	224.625	107.77	332.395	-1.05956	9.88e-05	RecName: Full=Remorin
c87377_g1	13.6315	6.53	20.1615	-1.06179	0.00693	_
c86825_g1	6.4735	3.1	9.5735	-1.06228	0.0459	_
c81837_g1	94.0855	45.03	139.115	-1.06309	3.45e-05	RecName: Full=Protein NRT1/ PTR FAMILY 6.1
c84836_g1	155.222	74.25	229.472	-1.06387	5.1e-05	RecName: Full=Homeobox-leucine zipper protein HAT4
c89262_g3	86.786	41.51	128.296	-1.064	4.54e-05	RecName: Full=NADP-dependent malic enzyme 2
c75207_g1	17.753	8.49	26.243	-1.06423	0.0488	RecName: Full=Phosphoinositide phosphatase SAC2
c91928_g5	38.435	18.38	56.815	-1.06428	0.0354	_
c87459_g5	48.948	23.4	72.348	-1.06474	0.0051	RecName: Full=Auxin response factor 6 [Arabidopsis thaliana]
c77135_g1	76.4975	36.51	113.007	-1.06712	0.000392	RecName: Full=Probable 6-phosphogluconolactonase 1
c92180_g1	23.95	11.43	35.38	-1.0672	9.82e-05	RecName: Full=Ubiquitin carboxyl-terminal hydrolase 8
c76802_g1	70.8085	33.75	104.558	-1.06904	0.00271	_
c90911_g2	50.563	24.1	74.663	-1.06905	0.00076	RecName: Full=Chitinase 6
c132595_g1	28.3495	13.49	41.8395	-1.07143	0.0192	_
c92726_g1	25.886	12.31	38.196	-1.07234	0.000145	RecName: Full=Endonuclease MutS2 [Symbiobacterium thermophilum IAM 14863]
c64298_g1	239.424	113.74	353.164	-1.07383	0.00222	RecName: Full=Tubby-like F-box protein 1
c82614_g1	27.8155	13.21	41.0255	-1.07426	0.000229	RecName: Full=Proline-rich receptor-like protein kinase PERK9
c91673_g1	541.308	256.99	798.298	-1.07474	0.000973	RecName: Full=Probable glycosyltransferase At5g03795 [Arabidopsis thaliana]
c87076_g1	28.4385	13.5	41.9385	-1.07489	0.000803	RecName: Full=Cyclic dof factor 2
c74309_g1	48.9015	23.19	72.0915	-1.07638	0.00152	RecName: Full=NAC transcription factor 29
c91980_g2	62.3255	29.55	91.8755	-1.07666	1.71e-05	RecName: Full=Retrovirus-related Pol polyprotein from transposon TNT 1-94
c81794_g2	83.7745	39.68	123.454	-1.0781	0.0497	_
c90641_g4	6.318	2.99	9.308	-1.07932	0.0441	RecName: Full=NAD(P)H-quinone oxidoreductase subunit 5, chloroplastic
c83348_g1	101.665	48.1	149.766	-1.07972	0.000288	RecName: Full=GDSL esterase/lipase EXL1
c90755_g2	31.629	14.96	46.589	-1.08014	0.000654	_
c91928_g4	418.012	197.66	615.673	-1.08053	0.0151	_
c16224_g1	118.615	56	174.615	-1.08279	0.000196	RecName: Full=3-ketoacyl-CoA synthase 21
c90592_g2	13.779	6.5	20.279	-1.08396	0.039	_
c76957_g1	445.31	210.05	655.361	-1.08408	0.00209	RecName: Full=Homogentisate 1,2-dioxygenase
c112606_g1	43.555	20.53	64.085	-1.0851	0.0497	_
c79524_g1	214.018	100.87	314.889	-1.08524	8.97e-06	RecName: Full=BTB/POZ domain-containing protein At2g30600 [Arabidopsis thaliana]
c90244_g1	31.6475	14.9	46.5475	-1.08678	0.00013	RecName: Full=Chloride channel protein CLC-b
c92990_g4	227.258	106.81	334.068	-1.08929	0.000178	RecName: Full=Outer membrane lipoprotein Blc
c86758_g1	14.9605	7.03	21.9905	-1.08956	0.00308	_
c79694_g2	46.8675	22.02	68.8875	-1.08977	9.81e-05	RecName: Full=Phosphopantothenate--cysteine ligase 2
c68161_g1	27.0575	12.7	39.7575	-1.0912	0.000562	RecName: Full=Mitochondrial calcium uniporter regulatory subunit MCUb
c81652_g1	24.9855	11.72	36.7055	-1.09212	0.000689	RecName: Full=Protein ECERIFERUM 26
c77183_g1	66.376	31.07	97.446	-1.09514	2.35e-05	_
c82832_g1	26.401	12.35	38.751	-1.09608	0.000655	_
c85395_g1	195.157	91.29	286.447	-1.09611	0.000514	RecName: Full=Casein kinase I isoform delta-like
c80519_g3	39.8705	18.65	58.5205	-1.09615	0.000274	RecName: Full=13-hydroxylupanine O-tigloyltransferase
c91595_g6	59.318	27.73	87.048	-1.09702	0.00372	_
c77136_g1	108.805	50.86	159.665	-1.09713	0.000898	RecName: Full=Uncharacterized protein At2g40430 [Arabidopsis thaliana]
c87545_g4	28.808	13.46	42.268	-1.09779	7.03e-05	_
c81743_g1	280.279	130.93	411.209	-1.09807	1.32e-05	RecName: Full=Probable protein phosphatase 2C 60
c92468_g1	89.921	41.99	131.911	-1.09861	9.14e-06	_
c90548_g1	24.3865	11.38	35.7665	-1.09958	0.000454	_
c92320_g2	246.934	115.23	362.164	-1.09961	3.02e-05	RecName: Full=Polyadenylate-binding protein RBP45C
c66778_g1	25.059	11.69	36.749	-1.10005	0.00286	RecName: Full=DeSI-like protein At4g17486 [Arabidopsis thaliana]
c39413_g1	79.042	36.87	115.912	-1.10017	0.00019	RecName: Full=NAC transcription factor NAM-A1
c68984_g1	109.358	51.01	160.368	-1.10021	0.000507	RecName: Full=Shikimate O-hydroxycinnamoyltransferase
c91549_g1	61.819	28.82	90.639	-1.10098	0.000181	RecName: Full=Protein WAVE-DAMPENED 2
c30040_g1	37.833	17.63	55.463	-1.10161	0.000171	RecName: Full=HMG-Y-related protein A
c93137_g1	511.316	237.85	749.166	-1.10416	9.12e-05	RecName: Full=LRR receptor-like serine/threonine-protein kinase FLS2
c93029_g1	98.618	45.86	144.478	-1.10461	2.35e-05	RecName: Full=Probable LRR receptor-like serine/threonine-protein kinase At1g07650
c91667_g3	9.1415	4.24	13.3815	-1.10837	0.034	_
c74885_g2	61.933	28.67	90.603	-1.11117	0.000243	RecName: Full=CBL-interacting protein kinase 5
c8063_g1	60.526	28.01	88.536	-1.11161	0.000386	_
c76024_g2	38.7745	17.94	56.7145	-1.11193	0.000239	RecName: Full=Probable cinnamyl alcohol dehydrogenase 6
c87188_g1	24.702	11.41	36.112	-1.11433	0.000371	RecName: Full=Probable receptor-like protein kinase At5g15080 [Arabidopsis thaliana]
c91745_g2	259.974	120.06	380.034	-1.11461	0.000985	RecName: Full=Protein TRANSPARENT TESTA 12
c87702_g1	123.337	56.94	180.277	-1.11509	0.00101	RecName: Full=Probable galactinol--sucrose galactosyltransferase 6
c12096_g1	319.075	146.95	466.025	-1.11857	0.000188	RecName: Full=Stem-specific protein TSJT1 [Nicotiana tabacum]
c70558_g1	171.012	78.74	249.751	-1.11892	4.97e-06	_
c75468_g1	115.464	53.02	168.484	-1.12283	4.88e-05	RecName: Full=2-oxoisovalerate dehydrogenase subunit alpha 2, mitochondrial
c92772_g1	16.9265	7.77	24.6965	-1.1233	0.00423	_
c89588_g1	111.288	51.05	162.338	-1.12432	0.00822	_
c81272_g1	6.368	2.92	9.288	-1.12487	0.017	RecName: Full=ABC transporter B family member 13
c88960_g3	20.6335	9.45	30.0835	-1.1266	0.000954	_
c91804_g1	136.248	62.38	198.628	-1.12708	0.000188	RecName: Full=Receptor-like protein 12
c74443_g1	26.2665	12.02	38.2865	-1.12779	0.000769	RecName: Full=Protein FAR1-RELATED SEQUENCE 6 [Arabidopsis thaliana]
c68352_g1	48.9075	22.36	71.2675	-1.12914	0.0384	RecName: Full=Annexin D4
c89579_g1	18.3565	8.38	26.7365	-1.13127	0.0269	RecName: Full=Potassium transporter 3
c91556_g2	23.5735	10.72	34.2935	-1.13686	0.00876	RecName: Full=TMV resistance protein N [Nicotiana glutinosa]
c88754_g1	45.195	20.55	65.745	-1.13702	2.33e-05	RecName: Full=Protein TIFY 4B
c57436_g1	13.8085	6.26	20.0685	-1.14132	0.01	RecName: Full=Zinc finger protein 4 [Arabidopsis thaliana]
c80680_g1	8.0355	3.64	11.6755	-1.14245	0.0356	_
c67943_g1	21.7815	9.83	31.6115	-1.14784	0.00229	RecName: Full=3-ketoacyl-CoA synthase 19
c83371_g1	45.082	20.33	65.412	-1.14894	4.96e-05	RecName: Full=Transcription factor TCP14 [Arabidopsis thaliana]
c30717_g1	413.327	186.37	599.697	-1.14912	5.12e-06	RecName: Full=LOB domain-containing protein 37
c89855_g1	59.838	26.98	86.818	-1.14917	0.0455	_
c93104_g1	7.5935	3.42	11.0135	-1.15077	0.000158	RecName: Full=Uncharacterized mitochondrial protein AtMg01250
c78930_g2	12.4995	5.62	18.1195	-1.15323	0.00327	_
c92849_g1	147.43	66.23	213.66	-1.15447	9.18e-05	RecName: Full=Cyclin-dependent kinase G1 [Arabidopsis thaliana]
c86757_g1	120.383	54.05	174.434	-1.15527	0.000127	RecName: Full=Histidine kinase CKI1
c82724_g1	7.842	3.52	11.362	-1.15565	0.0304	RecName: Full=Receptor-like cytosolic serine/threonine-protein kinase RBK1
c92335_g1	51.9265	23.29	75.2165	-1.15676	2.07e-05	_
c90862_g1	19.919	8.92	28.839	-1.15903	0.0185	_
c73004_g1	56.5675	25.33	81.8975	-1.15913	0.000311	RecName: Full=Cytochrome P450 CYP749A22
c75720_g1	76.826	34.32	111.146	-1.16255	8.5e-05	RecName: Full=2-oxoisovalerate dehydrogenase subunit alpha 1, mitochondrial
c71407_g1	282.657	126.01	408.667	-1.16551	1.69e-06	RecName: Full=Phototropin-1
c75259_g1	43.0085	19.12	62.1285	-1.16954	0.000502	RecName: Full=Alpha-farnesene synthase
c92186_g5	17.3105	7.69	25.0005	-1.17059	0.00619	RecName: Full=Beta-amyrin synthase
c82465_g1	22.8405	10.14	32.9805	-1.17154	0.000125	RecName: Full=U-box domain-containing protein 8
c77584_g1	190.35	84.35	274.7	-1.17419	2.27e-06	RecName: Full=Zinc finger CCCH domain-containing protein 20
c88838_g1	49.44	21.87	71.31	-1.17673	8.78e-05	RecName: Full=Zinc finger CCCH domain-containing protein 24
c76318_g1	58.4165	25.84	84.2565	-1.17677	1.2e-05	_
c89958_g4	97.209	42.98	140.189	-1.17742	0.000523	_
c91372_g1	21.0725	9.31	30.3825	-1.17851	0.000371	RecName: Full=Protein PLASTID MOVEMENT IMPAIRED 2
c68283_g1	8.6265	3.8	12.4265	-1.18278	0.00358	_
c88826_g1	13.136	5.78	18.916	-1.18438	0.0437	_
c37339_g1	24.6705	10.85	35.5205	-1.18509	0.034	RecName: Full=Leucine-rich repeat extensin-like protein 6
c67934_g2	6.618	2.91	9.528	-1.18538	0.0391	RecName: Full=Cellulose synthase-like protein D3
c104990_g1	21.3795	9.4	30.7795	-1.1855	0.05	_
c76631_g1	46.948	20.62	67.568	-1.18702	1.32e-05	RecName: Full=Protein EARLY FLOWERING 3
c64800_g1	59.3145	26.04	85.3545	-1.18766	0.0393	RecName: Full=UDP-glycosyltransferase 74F2
c102907_g1	52.517	23.04	75.557	-1.18864	0.000152	RecName: Full=Lysine histidine transporter-like 8
c40149_g1	87.3675	38.29	125.657	-1.19013	0.000347	RecName: Full=Shikimate O-hydroxycinnamoyltransferase
c90323_g2	149.364	65.46	214.825	-1.19015	0.00192	RecName: Full=Probable aminotransferase TAT2
c91622_g3	28.5885	12.52	41.1085	-1.1912	0.00024	RecName: Full=DNA-directed RNA polymerase subunit alpha
c67761_g3	70.0225	30.63	100.653	-1.19287	0.0039	_
c84696_g1	112.58	49.22	161.8	-1.19363	1.69e-06	RecName: Full=Uncharacterized RING finger protein C2F3.16
c81840_g2	22.993	10.04	33.033	-1.19544	0.000487	RecName: Full=Cellulose synthase-like protein E1
c87870_g2	24.0075	10.47	34.4775	-1.19722	2.53e-05	RecName: Full=ATP-dependent RNA helicase DHX36
c91314_g2	55.101	24.03	79.131	-1.19724	6.07e-05	RecName: Full=Beta-D-xylosidase 1
c90522_g1	14.616	6.37	20.986	-1.19818	0.0381	RecName: Full=Probable carboxylesterase 5
c90980_g1	493.687	214.94	708.627	-1.19966	9.08e-07	RecName: Full=Transcription factor MYB1R1
c84405_g2	42.625	18.55	61.175	-1.20028	2.91e-06	_
c88632_g2	75.5845	32.89	108.475	-1.20044	0.0066	RecName: Full=3-hydroxy-3-methylglutaryl-coenzyme A reductase 1
c80576_g1	523.222	227.56	750.783	-1.20118	0.000422	_
c92449_g2	23.884	10.38	34.264	-1.20224	0.0195	_
c80505_g1	8.814	3.83	12.644	-1.20245	0.0101	RecName: Full=Actin cytoskeleton-regulatory complex protein pan1
c82743_g1	24.0835	10.46	34.5435	-1.20316	0.00548	RecName: Full=Tonoplast dicarboxylate transporter
c83193_g1	17.6205	7.64	25.2605	-1.20561	0.000126	RecName: Full=Serine/threonine-protein kinase atg1
c68125_g1	18.5195	8.02	26.5395	-1.20737	0.0123	RecName: Full=Leucine-rich repeat extensin-like protein 4
c61762_g2	40.554	17.55	58.104	-1.20837	4.11e-05	RecName: Full=Serine/threonine-protein kinase AtPK1/AtPK6
c90284_g3	14.5245	6.28	20.8045	-1.20965	0.00039	RecName: Full=Putative disease resistance protein At5g05400 [Arabidopsis thaliana]
c86699_g2	31.0405	13.42	44.4605	-1.20977	2.35e-06	RecName: Full=ABC transporter G family member 33
c60418_g1	34.1485	14.76	48.9085	-1.21013	0.0234	_
c92974_g2	42.204	18.23	60.434	-1.21107	0.00553	_
c92491_g2	38.0495	16.42	54.4695	-1.21242	0.00387	_
c89859_g1	20.606	8.88	29.486	-1.21443	2.66e-05	RecName: Full=Copia protein
c59383_g1	61.004	26.21	87.214	-1.21879	0.000284	RecName: Full=WAT1-related protein At2g37460 [Arabidopsis thaliana]
c85192_g1	22.182	9.53	31.712	-1.21884	1.24e-05	RecName: Full=Cysteine-rich receptor-like protein kinase 3
c91269_g3	14.0495	6.03	20.0795	-1.22029	0.0496	RecName: Full=NAD(P)H-quinone oxidoreductase subunit 1, chloroplastic
c92814_g2	13.6315	5.85	19.4815	-1.22044	1.77e-05	_
c92434_g4	205.581	88.13	293.711	-1.222	0.00122	RecName: Full=LRR receptor-like serine/threonine-protein kinase EFR
c91781_g8	19.7265	8.44	28.1665	-1.22482	0.036	_
c70085_g2	72.9835	31.18	104.163	-1.22695	0.0116	RecName: Full=Salicylic acid-binding protein 2
c89772_g1	12.3305	5.26	17.5905	-1.2291	0.014	RecName: Full=Heparanase-like protein 3
c89175_g2	51.297	21.88	73.177	-1.22926	3.37e-05	RecName: Full=Cysteine-rich repeat secretory protein 12
c92448_g2	11.5415	4.91	16.4515	-1.23304	0.00596	RecName: Full=Reverse Transcriptase Rna-Dependent Dna Polymerase [Citrus Sinensis]
c80372_g2	11.6945	4.97	16.6645	-1.23451	0.0193	RecName: Full=Cytokinin dehydrogenase 7
c85577_g2	12.1905	5.18	17.3705	-1.23473	0.00817	RecName: Full=Glycine-rich protein 2
c91282_g4	141.198	59.97	201.168	-1.23541	1.36e-06	RecName: Full=Probable glutamate carboxypeptidase 2
c85471_g1	37.967	16.12	54.087	-1.23589	0.024	_
c91800_g5	227.186	96.35	323.536	-1.23752	2.27e-06	RecName: Full=Aquaporin PIP2-7
c79534_g1	10.544	4.47	15.014	-1.23808	0.0115	RecName: Full=CDPK-related kinase 5
c90917_g1	3.2575	1.38	4.6375	-1.2391	0.0328	RecName: Full=ABC transporter G family member 32
c87059_g2	37.4465	15.86	53.3065	-1.23944	1.04e-05	RecName: Full=Probable cyclic nucleotide-gated ion channel 3
c59574_g1	10.1785	4.3	14.4785	-1.24312	0.0471	_
c78324_g1	13.0235	5.5	18.5235	-1.24361	0.032	RecName: Full=Transcription factor MYB24
c81904_g2	64.6625	27.3	91.9625	-1.24403	4.59e-05	_
c57676_g1	67.72	28.45	96.17	-1.25115	0.000455	_
c81653_g1	60.0915	25.24	85.3315	-1.25145	2.41e-05	RecName: Full=Transcription factor TCP20 [Arabidopsis thaliana]
c92922_g2	36.351	15.26	51.611	-1.25224	0.0386	RecName: Full=Putative disease resistance protein At4g10780 [Arabidopsis thaliana]
c84385_g1	127.826	53.63	181.456	-1.25306	2.83e-06	RecName: Full=Long chain acyl-CoA synthetase 1
c64501_g1	54.294	22.76	77.054	-1.25429	1.59e-06	RecName: Full=DELLA protein GAI1
c85176_g2	14.317	6	20.317	-1.25469	0.0341	RecName: Full=BAHD acyltransferase At3g29680
c86980_g1	34.8605	14.59	49.4505	-1.25661	0.0016	RecName: Full=Probable amino acid permease 7
c83439_g1	7.623	3.19	10.813	-1.2568	0.0137	RecName: Full=Probable inactive receptor kinase At5g58300
c79748_g1	823.987	343.6	1167.59	-1.26189	0.000265	RecName: Full=peroxisomal catalase AT4G35090
c64712_g1	224.513	93.62	318.134	-1.26191	5.79e-06	RecName: Full=Patatin-like protein 5
c90421_g1	28.0365	11.68	39.7165	-1.26327	0.000142	RecName: Full=PAP-specific phosphatase HAL2-like
c82820_g1	6.806	2.83	9.636	-1.26601	0.0314	_
c85090_g1	132.136	54.86	186.995	-1.26819	3.94e-06	_
c62415_g1	47.5755	19.7	67.2755	-1.27202	0.0116	_
c92915_g4	21.566	8.93	30.496	-1.27203	0.0359	_
c91171_g12	18.4035	7.62	26.0235	-1.27212	0.0472	RecName: Full=Photosystem II reaction center protein K
c90236_g1	13.0925	5.4	18.4925	-1.27771	0.00824	RecName: Full=ABC transporter G family member 34
c81969_g1	26.8445	11.04	37.8845	-1.28189	0.000347	_
c91626_g2	34.9225	14.33	49.2525	-1.28512	0.000239	RecName: Full=Retrovirus-related Pol polyprotein from transposon TNT 1-94
c58150_g1	36.1545	14.8	50.9545	-1.28858	0.0174	RecName: Full=MLP-like protein 43 [Arabidopsis thaliana]
c79599_g1	29.6185	12.12	41.7385	-1.28911	5.22e-05	RecName: Full=GATA transcription factor 21 [Arabidopsis thaliana]
c114200_g1	23.5735	9.63	33.2035	-1.29156	0.0292	_
c82499_g1	16.087	6.57	22.657	-1.29193	0.000231	_
c90985_g1	44.1395	17.99	62.1295	-1.29488	0.0207	_
c90740_g2	47.9575	19.53	67.4875	-1.29606	1.97e-07	RecName: Full=Protein phosphatase 2C and cyclic nucleotide-binding/kinase domain-containing protein
c78880_g1	78.181	31.78	109.961	-1.2987	1.02e-05	_
c85745_g1	28.3425	11.51	39.8525	-1.30008	5.21e-06	RecName: Full=Probable glycerol-3-phosphate acyltransferase 8 [Arabidopsis thaliana]
c88455_g2	23.048	9.35	32.398	-1.3016	1.66e-05	_
c62562_g1	1331.32	539.49	1870.81	-1.30319	1.61e-07	RecName: Full=Abscisic stress-ripening protein 2 [Solanum lycopersicum]
c86483_g1	82.9285	33.6	116.528	-1.30341	1.04e-05	RecName: Full=Isoflavone 2'-hydroxylase
c85381_g1	37.3355	15.1	52.4355	-1.306	3.45e-05	RecName: Full=Putative disease resistance protein RGA4
c91237_g1	9.16	3.7	12.86	-1.30782	0.00109	_
c81393_g1	78.716	31.76	110.476	-1.30945	3.51e-06	RecName: Full=Transcription factor MYC2
c86223_g2	13.7565	5.54	19.2965	-1.31216	0.00201	RecName: Full=Auxin response factor 19
c62897_g3	185.565	74.7	260.265	-1.31274	1.96e-05	RecName: Full=Serine/arginine-rich splicing factor SR34A
c88419_g2	192.106	77.27	269.376	-1.31392	7.11e-06	RecName: Full=Probable aminotransferase ACS10 [Arabidopsis thaliana]
c92583_g1	102.153	41.08	143.233	-1.31423	1.73e-05	RecName: Full=Cytochrome P450 94C1 [Arabidopsis thaliana]
c87857_g1	2118.44	849.1	2967.54	-1.319	0.000237	RecName: Full=Vesicle-associated membrane protein 722
c89681_g1	263.666	105.67	369.337	-1.31915	8.74e-05	RecName: Full=Mitochondrial adenine nucleotide transporter ADNT1
c62984_g1	266.368	106.4	372.769	-1.32393	0.00223	RecName: Full=E3 ubiquitin-protein ligase RMA3
c93083_g3	40.186	16.01	56.196	-1.32772	0.000116	RecName: Full=Putative disease resistance RPP13-like protein 1 [Arabidopsis thaliana]
c90688_g1	55.2395	21.95	77.1895	-1.33148	1.64e-05	_
c88737_g3	105.287	41.8	147.087	-1.33275	0.0231	RecName: Full=Arabinogalactan peptide 16
c78105_g1	42.658	16.91	59.568	-1.33494	1.2e-06	RecName: Full=F-box protein SKP2B
c78899_g1	45.4845	18.03	63.5145	-1.33498	3.44e-05	RecName: Full=Light-inducible protein CPRF2
c62712_g2	29.1275	11.54	40.6675	-1.33574	0.0111	RecName: Full=Cytochrome P450 82C4 [Arabidopsis thaliana]
c88441_g2	38.3725	15.19	53.5625	-1.33695	4.01e-05	RecName: Full=Mitoferrin
c65107_g1	5502.41	2176.64	7679.05	-1.33796	4.13e-05	RecName: Full=Superoxide dismutase (Citrus sinensis)
c88614_g1	9.842	3.89	13.732	-1.33918	0.0238	RecName: Full=Aspartic proteinase nepenthesin-2
c92073_g1	69.756	27.52	97.276	-1.34184	3.37e-07	_
c91590_g1	201.885	79.5	281.385	-1.3445	5.54e-08	RecName: Full=Probable indole-3-pyruvate monooxygenase YUCCA10
c141929_g1	102.008	40.09	142.099	-1.34738	2.56e-07	RecName: Full=F-box/kelch-repeat protein At1g23390 [Arabidopsis thaliana]
c80833_g2	10.679	4.18	14.859	-1.3532	0.027	_
c79664_g2	14.159	5.54	19.699	-1.35376	0.0376	_
c90605_g1	534.649	209.07	743.718	-1.3546	0.000296	RecName: Full=Cycloartenol synthase
c90657_g4	13.099	5.12	18.219	-1.35524	0.0142	_
c91514_g1	14.188	5.54	19.728	-1.35671	5.92e-05	_
c30649_g1	59.726	23.32	83.046	-1.35679	3e-05	RecName: Full=E3 ubiquitin-protein ligase BOI
c76306_g2	73.304	28.6	101.904	-1.35788	8.77e-08	RecName: Full=Two pore calcium channel protein 1
c91685_g2	355.786	138.77	494.557	-1.35832	3.43e-06	RecName: Full=Anthranilate N-methyltransferase
c61769_g1	107.719	41.95	149.669	-1.36053	1.66e-07	RecName: Full=Cytochrome P450 86A7 [Arabidopsis thaliana]
c91628_g2	287.447	111.65	399.096	-1.36431	6.55e-06	RecName: Full=Cytochrome P450 82C4 [Arabidopsis thaliana]
c89417_g3	15.7405	6.11	21.8505	-1.36524	1.47e-06	RecName: Full=Pistil-specific extensin-like protein
c80647_g1	4275.49	1658.23	5933.72	-1.36645	1.01e-06	oxidoreductase activity/cell wall modification [Citrus sinensis]
c73932_g2	56.6245	21.85	78.4745	-1.37379	0.0102	RecName: Full=Probable calcium-binding protein CML44
c85385_g1	98.032	37.8	135.832	-1.37487	1.04e-05	RecName: Full=F-box protein At2g27310 [Arabidopsis thaliana]
c92313_g1	17.646	6.78	24.426	-1.37998	4.89e-05	RecName: Full=Protein REVEILLE 1
c91718_g5	54.0755	20.75	74.8255	-1.38186	3.45e-07	RecName: Full=Mediator of RNA polymerase II transcription subunit 15a
c85552_g1	102.305	39.25	141.555	-1.38212	6.21e-06	RecName: Full=Auxin-responsive protein IAA4
c90294_g5	57.4855	22.02	79.5055	-1.38438	0.0278	RecName: Full=Bifunctional cystathionine gamma-lyase/cysteine synthase
c92018_g2	21.0385	8.05	29.0885	-1.38597	0.0375	_
c86870_g1	22.4085	8.55	30.9585	-1.39005	0.00131	RecName: Full=Pseudouridine-5'-phosphate glycosidase
c65096_g1	160.654	61.27	221.923	-1.3907	7.66e-08	RecName: Full=Auxin response factor 5
c89157_g1	17.44	6.65	24.09	-1.39097	0.0187	_
c87891_g3	38.1515	14.53	52.6815	-1.39271	8.51e-07	RecName: Full=F-box/kelch-repeat protein At1g67480 [Arabidopsis thaliana]
c92317_g2	90.0795	34.28	124.359	-1.39383	0.0032	RecName: Full=LRR receptor-like serine/threonine-protein kinase FLS2
c90901_g1	11.5135	4.38	15.8935	-1.39432	0.000318	_
c34255_g1	144.257	54.84	199.097	-1.39534	0.000946	_
c92086_g6	8.7485	3.32	12.0685	-1.39785	0.0197	RecName: Full=Putative disease resistance protein RGA3
c78400_g1	57.344	21.66	79.004	-1.40461	1.16e-06	RecName: Full=Agmatine coumaroyltransferase [Arabidopsis thaliana]
c67861_g1	25.922	9.77	35.692	-1.40775	0.00143	RecName: Full=Ethylene-responsive transcription factor ERF011 [Arabidopsis thaliana]
c91084_g1	101.701	38.32	140.022	-1.40817	1.92e-07	_
c92864_g2	32.464	12.23	44.694	-1.40842	7.6e-05	_
c78570_g2	62.0935	23.37	85.4635	-1.40978	0.000595	_
c69628_g2	16.53	6.22	22.75	-1.4101	0.0379	RecName: Full=Glycine-rich protein A3
c93022_g6	30.352	11.4	41.752	-1.41276	0.00451	_
c80645_g1	452.843	169.39	622.233	-1.41866	0.0487	RecName: Full=Proline-rich receptor-like protein kinase PERK2
c89407_g1	256.283	95.7	351.983	-1.42114	8.15e-08	RecName: Full=Cytochrome P450 82C4 [Arabidopsis thaliana]
c91026_g1	33.8045	12.61	46.4145	-1.42265	0.0001	RecName: Full=WAT1-related protein At4g08300 [Arabidopsis thaliana]
c82306_g1	10.9275	4.07	14.9975	-1.42486	0.0199	RecName: Full=Protein rough sheath 2 homolog
c67448_g1	8.3565	3.11	11.4665	-1.42598	0.0448	RecName: Full=Bifunctional UDP-glucose 4-epimerase and UDP-xylose 4-epimerase 1
c42672_g1	17.25	6.41	23.66	-1.4282	0.0461	RecName: Full=14 kDa proline-rich protein DC2.15
c83652_g1	224.548	83.42	307.967	-1.42856	8.05e-07	RecName: Full=Probable E3 ubiquitin-protein ligase RHA2B
c90644_g2	44.46	16.46	60.92	-1.43354	1.48e-05	_
c79604_g1	106.201	39.24	145.441	-1.4364	4.14e-07	RecName: Full=Heavy metal-associated isoprenylated plant protein 26
c85895_g1	17.247	6.36	23.607	-1.43925	0.000388	RecName: Full=Probable glutamate carboxypeptidase 2
c450_g1	48.1375	17.74	65.8775	-1.44016	6.23e-05	RecName: Full=Endochitinase
c89489_g1	59.05	21.72	80.77	-1.44291	9.36e-07	RecName: Full=Transcription factor APG
c77625_g3	146.732	53.79	200.523	-1.44778	1.41e-05	_
c91113_g4	35.0915	12.83	47.9215	-1.4516	0.0375	RecName: Full=GDP-mannose 3,5-epimerase 1
c93014_g1	108.465	39.65	148.114	-1.45183	4.38e-07	_
c78858_g1	12.159	4.44	16.599	-1.45339	0.0161	RecName: Full=Ethylene-responsive transcription factor 1B
c87538_g1	11.5935	4.22	15.8135	-1.458	0.0381	_
c82653_g1	13.851	5.04	18.891	-1.45849	7.11e-06	_
c85456_g1	89.7485	32.62	122.368	-1.46013	6.53e-07	RecName: Full=UDP-glucuronate 4-epimerase 1
c12767_g2	149.058	54.14	203.197	-1.4611	8.16e-09	RecName: Full=Trihelix transcription factor GT-2
c81846_g1	17.724	6.43	24.154	-1.46281	0.0311	_
c84075_g1	7.956	2.88	10.836	-1.46597	0.031	RecName: Full=Zinc finger protein CONSTANS-LIKE 15 [Arabidopsis thaliana]
c82626_g3	32.9355	11.92	44.8555	-1.46626	7.37e-06	RecName: Full=Histidine-rich glycoprotein
c122952_g1	155.321	56.05	211.371	-1.47047	1.89e-08	_
c91314_g1	7.34	2.63	9.97	-1.48072	0.0243	RecName: Full=Beta-D-xylosidase 1
c92295_g3	7.261	2.6	9.861	-1.48166	0.0178	RecName: Full=G-type lectin S-receptor-like serine/threonine-protein kinase RKS1
c87570_g2	89.9265	32.14	122.067	-1.48438	2.47e-07	RecName: Full=Inositol transporter 1 [Arabidopsis thaliana]
c75496_g1	162.863	58.1	220.963	-1.48704	0.032	RecName: Full=Early nodulin-75
c79740_g1	16.558	5.9	22.458	-1.48874	0.00148	RecName: Full=AP2-like ethylene-responsive transcription factor At1g16060 [Arabidopsis thaliana]
c75210_g1	16.163	5.75	21.913	-1.49106	0.00243	_
c81780_g1	16.9425	6.02	22.9625	-1.49281	0.00749	RecName: Full=Adiponectin receptor protein [Drosophila melanogaster]
c86866_g1	127.657	45.35	173.007	-1.4931	2.51e-06	_
c93043_g4	6.727	2.38	9.107	-1.499	0.000132	RecName: Full=Retrovirus-related Pol polyprotein from type-2 retrotransposable element R2DM
c112436_g1	141.234	49.96	191.194	-1.49924	7.09e-05	RecName: Full=Uncharacterized acetyltransferase At3g50280 [Arabidopsis thaliana]
c62712_g1	52.44	18.52	70.96	-1.50158	0.0335	RecName: Full=Cytochrome P450 82A1
c87475_g3	9.1775	3.24	12.4175	-1.50211	0.0405	_
c70957_g1	6.5875	2.32	8.9075	-1.50561	0.00488	RecName: Full=G-type lectin S-receptor-like serine/threonine-protein kinase RLK1
c79162_g1	30.2085	10.6	40.8085	-1.51089	0.00171	RecName: Full=Transcription factor bHLH51
c81673_g2	54.4715	19.1	73.5715	-1.51193	3.45e-06	_
c92308_g3	47.0655	16.49	63.5555	-1.51308	6.62e-06	RecName: Full=Putative disease resistance protein RGA3
c89332_g1	13.6995	4.79	18.4895	-1.51603	0.0281	RecName: Full=F-box protein PP2-A13
c85645_g1	58.3685	20.37	78.7385	-1.51874	3.06e-09	RecName: Full=Probable 3-hydroxyisobutyrate dehydrogenase, mitochondrial
c54458_g1	21.119	7.37	28.489	-1.5188	0.00062	RecName: Full=Anthocyanidin 3-O-glucoside 2''-O-glucosyltransferase
c89787_g1	34.792	12.14	46.932	-1.51899	4.72e-07	RecName: Full=Protein trichome birefringence-like 19 [Arabidopsis thaliana]
c67827_g1	35.512	12.38	47.892	-1.5203	0.0142	_
c79321_g1	6.0335	2.1	8.1335	-1.52261	0.041	_
c77476_g1	7.4575	2.59	10.0475	-1.52574	0.047	RecName: Full=Thermospermine synthase ACAULIS5 [Arabidopsis thaliana]
c122686_g1	14.104	4.89	18.994	-1.5282	0.0443	RecName: Full=RING-H2 finger protein ATL66 [Arabidopsis thaliana]
c75213_g1	5.9175	2.05	7.9675	-1.52936	0.0189	_
c85287_g3	13.527	4.67	18.197	-1.53435	0.00791	RecName: Full=Transcription factor BIM1
c83644_g2	35.7075	12.3	48.0075	-1.53757	5.83e-07	_
c92393_g1	42.31	14.52	56.83	-1.54296	0.0388	RecName: Full=Probable disease resistance protein At1g62630
c88346_g2	54.5515	18.72	73.2715	-1.54304	0.00145	_
c70920_g1	34.745	11.88	46.625	-1.54827	0.00201	_
c132130_g1	36.4535	12.44	48.8935	-1.55107	3.31e-09	RecName: Full=Protein BRASSINOSTEROID INSENSITIVE 1
c93963_g1	17.824	6.08	23.904	-1.55168	0.000146	_
c89020_g4	13.4325	4.58	18.0125	-1.55231	0.000483	_
c83675_g2	115.587	39.41	154.996	-1.55234	2.8e-12	RecName: Full=Transcription factor PCF5
c80026_g1	29.9525	10.21	40.1625	-1.55269	3.17e-05	RecName: Full=F-box/kelch-repeat protein At1g15670 [Arabidopsis thaliana]
c90609_g1	210.479	71.73	282.209	-1.55303	6.19e-11	RecName: Full=Primary amine oxidase
c91656_g6	4.201	1.43	5.631	-1.55472	0.0458	_
c73232_g1	437.392	148.45	585.842	-1.55895	2.05e-06	RecName: Full=Bet1-like SNARE 1-1
c79260_g1	18.918	6.41	25.328	-1.56136	0.00318	RecName: Full=Ethylene-responsive transcription factor 2
c82317_g1	210.792	70.96	281.752	-1.57074	9.97e-07	RecName: Full=Calcineurin B-like protein 9 [Japonica Group]
c92236_g6	17.895	6.01	23.905	-1.57412	0.00126	RecName: Full=Probable pectinesterase/pectinesterase inhibitor 32
c144716_g1	23.026	7.73	30.756	-1.57472	3.01e-05	RecName: Full=UDP-glucuronate 4-epimerase 6
c81462_g2	171.078	57.35	228.429	-1.57679	2.84e-09	RecName: Full=Serine/arginine-rich splicing factor RS41
c92462_g1	43.0265	14.41	57.4365	-1.57816	1.54e-05	RecName: Full=Lysosomal alpha-mannosidase
c92972_g2	12.7925	4.27	17.0625	-1.58299	0.00394	_
c66939_g1	45.636	15.22	60.856	-1.5842	1.52e-07	RecName: Full=Dynein light chain, cytoplasmic
c93138_g2	26.9645	8.97	35.9345	-1.58788	0.027	_
c122497_g1	445.108	146.61	591.718	-1.60217	1.23e-10	RecName: Full=Zinc finger protein CONSTANS-LIKE 5 [Arabidopsis thaliana]
c88509_g1	51.184	16.8	67.984	-1.60723	3.4e-06	RecName: Full=U-box domain-containing protein 15
c64116_g1	13.0285	4.27	17.2985	-1.60936	0.043	_
c80472_g1	9.5605	3.13	12.6905	-1.61092	0.00892	RecName: Full=26.5 kDa heat shock protein, mitochondrial
c86692_g1	4.04	1.32	5.36	-1.61382	0.0322	_
c92867_g1	9.9975	3.24	13.2375	-1.62557	0.000253	RecName: Full=Probable beta-1,3-galactosyltransferase 12 [Arabidopsis thaliana]
c92712_g1	32.572	10.51	43.082	-1.63187	5.82e-05	_
c137532_g1	43.513	13.92	57.433	-1.64429	0.036	_
c89351_g1	108.972	34.59	143.562	-1.65553	1.04e-09	RecName: Full=Delta-1-pyrroline-5-carboxylate synthase
c82279_g1	3.4655	1.1	4.5655	-1.65556	0.0386	RecName: Full=Kinesin-like protein NACK1
c72725_g2	9.2055	2.92	12.1255	-1.65653	0.0487	RecName: Full=Probable disease resistance protein At5g63020
c77832_g2	17.52	5.55	23.07	-1.65844	0.0139	RecName: Full=Geranylgeranyl pyrophosphate synthase, chloroplastic
c82264_g1	9.388	2.95	12.338	-1.6701	0.000598	RecName: Full=Superoxide dismutase (Citrus sinensis)
c74826_g2	2.8675	0.9	3.7675	-1.6718	0.0423	_
c92922_g5	27.695	8.65	36.345	-1.67885	0.00984	RecName: Full=Probable disease resistance protein At1g61300 [Arabidopsis thaliana]
c104057_g1	75.924	23.64	99.564	-1.68333	0.0335	_
c82289_g1	7.651	2.38	10.031	-1.68469	0.0187	RecName: Full=Putative disease resistance protein RGA3
c90910_g1	47.414	14.73	62.144	-1.68656	7.7e-10	RecName: Full=F-box protein At2g41170 [Arabidopsis thaliana]
c35738_g1	43.5525	13.52	57.0725	-1.68766	0.00124	_
c68274_g1	186.977	57.95	244.927	-1.68998	2.26e-09	_
c87233_g2	14.493	4.47	18.963	-1.69701	0.00602	RecName: Full=Probable serine/threonine-protein kinase fhkB
c45312_g1	124.504	38.19	162.694	-1.70492	1.95e-10	RecName: Full=Pectinesterase inhibitor 32
c87561_g1	3.3955	1.04	4.4355	-1.70704	0.0415	_
c79379_g1	6.3675	1.95	8.3175	-1.70725	0.00419	_
c144445_g1	23.5555	7.2	30.7555	-1.71	0.0368	_
c87855_g1	22.7085	6.94	29.6485	-1.71022	1.64e-05	RecName: Full=Aspartic proteinase CDR1
c92086_g2	21.8845	6.68	28.5645	-1.71199	0.023	RecName: Full=Putative disease resistance RPP13-like protein 1 [Arabidopsis thaliana]
c66249_g1	17.754	5.41	23.164	-1.71444	0.00187	RecName: Full=Strictosidine synthase
c87090_g1	12.148	3.69	15.838	-1.71903	1.07e-05	RecName: Full=Receptor-like serine/threonine-protein kinase NCRK
c92537_g1	11.6515	3.52	15.1715	-1.72687	7.48e-08	RecName: Full=Probable ribose-5-phosphate isomerase 2
c76038_g2	181.13	54.72	235.85	-1.72689	8.09e-05	RecName: Full=Ferritin-3, chloroplastic
c91857_g10	5.4795	1.65	7.1295	-1.73158	0.0319	_
c83092_g1	50.418	15.08	65.498	-1.7413	9.51e-07	RecName: Full=Trans-resveratrol di-O-methyltransferase
c92161_g10	1659.8	496.31	2156.11	-1.7417	7.32e-09	LRR receptor-like serine/threonine-protein kinase ERECTA-like [Citrus sinensis]
c92817_g2	22.6715	6.77	29.4415	-1.74365	9.43e-05	RecName: Full=Probable protein phosphatase 2C 51
c88198_g1	27.3915	8.15	35.5415	-1.74886	0.0104	_
c142359_g1	14.8785	4.42	19.2985	-1.75111	0.000239	RecName: Full=2-hydroxyisoflavanone dehydratase
c85612_g1	19.2915	5.71	25.0015	-1.7564	5.13e-05	RecName: Full=Two-pore potassium channel 5
c88121_g1	2.2	0.65	2.85	-1.75899	0.0308	RecName: Full=ATP synthase subunit beta, mitochondrial
c77625_g2	43.715	12.9	56.615	-1.76076	0.0221	_
c84035_g1	6.6225	1.95	8.5725	-1.7639	0.0271	RecName: Full=Type I inositol 1,4,5-trisphosphate 5-phosphatase CVP2
c88829_g9	39.5175	11.59	51.1075	-1.76961	1.18e-06	RecName: Full=Probable serine/threonine-protein kinase At5g41260 [Arabidopsis thaliana]
c13724_g1	12.7585	3.73	16.4885	-1.77421	0.00673	_
c89666_g10	3.9855	1.16	5.1455	-1.78064	0.0241	_
c88991_g1	11.653	3.39	15.043	-1.78134	0.00205	_
c92537_g2	10.4515	3.04	13.4915	-1.78157	2.43e-06	_
c85208_g1	10.438	3.03	13.468	-1.78446	0.0218	RecName: Full=Aspartate aminotransferase 3, chloroplastic
c68270_g1	13.0945	3.8	16.8945	-1.78489	0.013	_
c87857_g2	530.868	153.52	684.388	-1.78993	5.16e-10	_
c38643_g2	13.2935	3.84	17.1335	-1.79154	0.00384	RecName: Full=Disease resistance protein RFL1
c87648_g1	7.013	2.01	9.023	-1.80284	0.043	_
c131778_g1	295.213	84.18	379.393	-1.81021	3.41e-13	RecName: Full=Uncharacterized HAD-hydrolase MK0970 [Methanopyrus kandleri AV19]
c62890_g1	34.824	9.92	44.744	-1.81167	1.18e-05	RecName: Full=Probable aquaporin TIP-type alpha
c92687_g3	12.0295	3.41	15.4395	-1.81873	0.0013	RecName: Full=DnAJ-like protein slr0093 [Synechocystis sp. PCC 6803 substr. Kazusa]
c66680_g2	11.728	3.32	15.048	-1.8207	0.0454	_
c53609_g1	11.6235	3.29	14.9135	-1.82089	4.03e-06	RecName: Full=LRR receptor-like serine/threonine-protein kinase RCH1
c80070_g2	19.1145	5.4	24.5145	-1.82364	0.0426	RecName: Full=Myb-related protein 306
c92424_g3	7.6505	2.16	9.8105	-1.82452	0.0177	_
c16250_g1	49.5535	13.99	63.5435	-1.82459	0.0192	_
c91800_g6	148.236	41.85	190.086	-1.8246	6.67e-10	RecName: Full=Aquaporin PIP2-1
c122317_g1	371.072	104.69	475.762	-1.82558	3.02e-09	_
c142057_g1	18.62	5.25	23.87	-1.82646	1.74e-06	_
c86762_g1	104.153	29.29	133.442	-1.83022	4.97e-10	RecName: Full=Protein NRT1/ PTR FAMILY 6.3
c87570_g1	7.054	1.98	9.034	-1.83294	0.0194	_
c85335_g1	4.1705	1.17	5.3405	-1.83371	0.0462	_
c84281_g1	57.9075	16.23	74.1375	-1.83509	0.00302	_
c89027_g1	374.171	104.71	478.881	-1.8373	3.46e-07	_
c78916_g2	23.2365	6.5	29.7365	-1.83788	6.05e-09	RecName: Full=Cysteine-rich receptor-like protein kinase 3
c75317_g2	20.156	5.63	25.786	-1.84	0.0301	_
c92047_g3	3.0465	0.85	3.8965	-1.84162	0.0285	RecName: Full=LINE-1 retrotransposable element ORF2 protein
c65175_g1	21.8475	6.06	27.9075	-1.85008	0.0244	_
c34225_g1	15.9435	4.41	20.3535	-1.85412	0.025	RecName: Full=Monothiol glutaredoxin-S10
c82029_g1	1.8155	0.5	2.3155	-1.86037	0.026	RecName: Full=Serine/threonine-protein kinase-like protein ACR4
c92342_g1	10.1295	2.78	12.9095	-1.86541	0.00354	_
c132088_g1	9.56	2.61	12.17	-1.87296	0.00194	RecName: Full=Anthocyanidin 5,3-O-glucosyltransferase
c76038_g1	818.825	222.97	1041.8	-1.87671	1.51e-05	INOSITOL OXYGENASE 1/Cell wall reinforcement [Citrus sinensis]
c87857_g3	13.8265	3.76	17.5865	-1.87863	0.0172	_
c30253_g1	32.8355	8.91	41.7455	-1.88176	2.28e-10	RecName: Full=Methyltransferase-like protein 16 homolog
c92285_g6	13.9745	3.78	17.7545	-1.88634	9.39e-05	RecName: Full=GDSL esterase/lipase EXL1
c21224_g1	6.6645	1.8	8.4645	-1.8885	0.00375	RecName: Full=Cytochrome P450 86A4 [Arabidopsis thaliana]
c87757_g1	4.407	1.19	5.597	-1.88884	0.0265	RecName: Full=Cytochrome P450 71A1
c91541_g1	1.2255	0.33	1.5555	-1.89283	0.046	RecName: Full=ABC transporter G family member 31
c68476_g3	37.338	10.04	47.378	-1.89489	0.00106	RecName: Full=Protein FANTASTIC FOUR 3 [Arabidopsis thaliana]
c64988_g1	31.0575	8.35	39.4075	-1.89509	0.00272	_
c91015_g2	14.855	3.98	18.835	-1.90011	0.00553	_
c103422_g1	5.6425	1.51	7.1525	-1.90179	0.0314	RecName: Full=Ornithine decarboxylase
c89026_g1	10.115	2.7	12.815	-1.90547	0.00348	RecName: Full=Superoxide dismutase (Citrus sinensis)
c67403_g1	6.5395	1.74	8.2795	-1.91009	0.0214	_
c78570_g1	103.861	27.59	131.451	-1.91244	0.0031	_
c83230_g1	22.2255	5.9	28.1255	-1.91343	0.0322	_
c91921_g2	1.282	0.34	1.622	-1.91479	0.0321	RecName: Full=ABC transporter C family member 10
c88680_g1	19.894	5.25	25.144	-1.92194	0.0265	RecName: Full=Extensin-3
c143577_g1	3.124	0.82	3.944	-1.9297	0.0472	RecName: Full=Protein IQ-DOMAIN 14 [Arabidopsis thaliana]
c15834_g1	138.807	36.36	175.167	-1.93266	0.0102	RecName: Full=Copper chaperone for superoxide dismutase
c82991_g1	21.4865	5.61	27.0965	-1.93736	0.00166	RecName: Full=Probable 6-phosphogluconolactonase 1
c76574_g2	2.378	0.62	2.998	-1.93941	0.0441	_
c76570_g1	41.79	10.89	52.68	-1.94015	1.34e-08	RecName: Full=Protein ECERIFERUM 1 [Arabidopsis thaliana]
c88337_g1	2.8885	0.75	3.6385	-1.94536	0.0368	RecName: Full=Phosphoethanolamine N-methyltransferase 1
c93099_g1	3.4075	0.88	4.2875	-1.95314	0.0482	RecName: Full=Transposon Ty3-I Gag-Pol polyprotein
c90141_g1	7.0945	1.83	8.9245	-1.95486	0.0173	RecName: Full=Probable leucine-rich repeat receptor-like protein kinase IMK3
c72942_g1	14.589	3.75	18.339	-1.95992	6.12e-05	RecName: Full=Protein ODORANT1
c88860_g1	5.818	1.49	7.308	-1.96521	0.0446	_
c57361_g1	3.132	0.79	3.922	-1.98716	0.0244	RecName: Full=Isocitrate lyase
c92145_g1	17.503	4.41	21.913	-1.98875	7.19e-08	_
c91187_g1	5.525	1.39	6.915	-1.99089	0.0128	_
c64163_g2	1005.44	252.53	1257.97	-1.9933	6.15e-06	MAP kinase-interacting serine/threonine-protein kinase 1 [Citrus sinensis]
c73525_g1	35.559	8.88	44.439	-2.00158	0.00016	RecName: Full=GEM-like protein 4 [Arabidopsis thaliana]
c89175_g5	29.3825	7.33	36.7125	-2.00307	3.02e-07	_
c93096_g7	5.094	1.27	6.364	-2.00397	0.046	_
c89735_g1	372.502	92.72	465.221	-2.00629	1.98e-13	RecName: Full=Probable pectinesterase/pectinesterase inhibitor 6
c67317_g1	16.0105	3.98	19.9905	-2.00818	0.00466	RecName: Full=Cytochrome P450 76C4 [Arabidopsis thaliana]
c12178_g1	48.8245	12.08	60.9045	-2.01498	0.00074	_
c91449_g2	4.9495	1.22	6.1695	-2.0204	0.00974	RecName: Full=Cysteine-rich receptor-like protein kinase 26
c64356_g1	22.5385	5.54	28.0785	-2.02443	0.000778	RecName: Full=Superoxide dismutase (Citrus sinensis)
c92339_g1	10.2345	2.51	12.7445	-2.02768	0.000374	RecName: Full=Putative callose synthase 6
c30464_g1	33.6615	8.25	41.9115	-2.02863	2.15e-09	RecName: Full=Subtilisin-like protease
c60965_g1	143.025	35.05	178.075	-2.02878	1.8e-09	RecName: Full=NAC domain-containing protein 72
c89115_g2	5.308	1.3	6.608	-2.02966	0.0129	_
c91527_g5	6.204	1.51	7.714	-2.03865	0.00108	RecName: Full=Proline-rich receptor-like protein kinase PERK9
c80749_g2	9.2925	2.26	11.5525	-2.03974	0.00314	RecName: Full=Alpha-1,4 glucan phosphorylase L isozyme, chloroplastic/amyloplastic
c85646_g1	3.853	0.93	4.783	-2.05068	0.0198	_
c74217_g1	7.168	1.73	8.898	-2.0508	0.0192	_
c68257_g2	22177.6	5270.49	27448.1	-2.07309	5.48e-06	RecName: Full=Late embryogenesis abundant protein Lea5 [Citrus sinensis]
c91720_g1	25.8075	6.13	31.9375	-2.07383	0.00378	_
c82198_g1	6.2395	1.48	7.7195	-2.07583	0.011	RecName: Full=F-box/kelch-repeat protein SKIP25
c91017_g2	6.846	1.62	8.466	-2.07927	0.00961	_
c143240_g1	11.6795	2.76	14.4395	-2.08124	0.00241	RecName: Full=Bidirectional sugar transporter SWEET16
c85734_g2	77.305	18.23	95.535	-2.08425	3.87e-11	_
c92371_g2	267.656	63.01	330.666	-2.08672	8.81e-09	_
c77142_g1	34.7105	8.16	42.8705	-2.08873	0.00101	_
c90987_g2	29.54	6.93	36.47	-2.09174	0.0189	_
c64672_g2	53.234	12.46	65.694	-2.09504	0.00815	RecName: Full=Cytochrome P450 71B34 [Arabidopsis thaliana]
c92627_g1	30.877	7.22	38.097	-2.09646	0.000149	RecName: Full=Bifunctional epoxide hydrolase 2
c91220_g3	6.3995	1.49	7.8895	-2.10265	0.0455	RecName: Full=Superoxide dismutase (Citrus sinensis)
c77367_g1	10.28	2.37	12.65	-2.11688	0.00412	RecName: Full=Pentatricopeptide repeat-containing protein At5g27460-like [Citrus sinensis]
c79669_g1	157.359	36.05	193.409	-2.12599	7.21e-05	RecName: Full=21 kDa protein
c77424_g2	3.843	0.88	4.723	-2.12666	0.0244	RecName: Full=Protein kinase PINOID 2
c69553_g1	19.75	4.51	24.26	-2.13065	2.89e-06	Serine/threonine-protein kinase prp4
c84543_g1	3.68	0.84	4.52	-2.13124	0.00585	RecName: Full=Probable N-acetyltransferase HLS1
c83460_g1	113.963	25.78	139.743	-2.14424	3.76e-14	RecName: Full=Zinc finger protein CONSTANS-LIKE 2 [Arabidopsis thaliana]
c80949_g1	6.1905	1.4	7.5905	-2.14463	0.0198	_
c89099_g5	16.526	3.73	20.256	-2.14749	0.0111	_
c132680_g1	46.2935	10.44	56.7335	-2.14869	0.0411	_
c85325_g1	63.376	14.19	77.566	-2.15906	1.98e-16	RecName: Full=Nematode resistance protein-like HSPRO2
c56671_g1	26.2005	5.86	32.0605	-2.16062	0.0139	_
c81427_g2	4.371	0.97	5.341	-2.17191	0.0163	RecName: Full=Probable GMP synthase [glutamine-hydrolyzing]
c83518_g1	8.0255	1.78	9.8055	-2.17271	0.0442	_
c91449_g1	16.3295	3.62	19.9495	-2.17342	0.017	RecName: Full=Putative cysteine-rich receptor-like protein kinase 35
c58639_g1	4.7365	1.05	5.7865	-2.17343	0.0213	RecName: Full=Myb-related protein 308
c92227_g1	144.501	32	176.501	-2.17494	2.71e-13	RecName: Full=Peroxidase 15
c89309_g3	20.7315	4.59	25.3215	-2.17526	0.0013	_
c90799_g2	9.308	2.06	11.368	-2.17583	4.44e-06	RecName: Full=E3 ubiquitin-protein ligase UPL2
c92458_g1	162.339	35.67	198.009	-2.18623	0.000199	_
c91621_g1	1.5035	0.33	1.8335	-2.18779	0.0149	RecName: Full=Ubiquitin-activating enzyme E1 1
c77832_g1	29.7895	6.51	36.2995	-2.19407	0.0139	RecName: Full=Geranylgeranyl pyrophosphate synthase, chloroplastic
c13321_g1	9.1535	2	11.1535	-2.19432	0.0149	_
c85625_g1	3.165	0.69	3.855	-2.19754	0.0441	_
c77291_g1	30.644	6.68	37.324	-2.19768	3.11e-13	_
c40449_g1	6.772	1.47	8.242	-2.20377	0.00868	_
c85806_g1	38.5325	8.36	46.8925	-2.2045	2.66e-09	RecName: Full=Transcription factor BEE 3
c91143_g2	9.201	1.98	11.181	-2.21629	0.0201	_
c90797_g3	39.488	8.47	47.958	-2.22098	5.02e-16	RecName: Full=Probable sugar phosphate/phosphate translocator At1g12500 [Arabidopsis thaliana]
c81743_g3	7.136	1.53	8.666	-2.22158	0.00714	_
c60538_g2	692.149	148.05	840.199	-2.225	3.83e-06	_
c91750_g1	2.2965	0.49	2.7865	-2.22858	0.0388	_
c89342_g2	25.74	5.43	31.17	-2.24499	0.00346	RecName: Full=G-type lectin S-receptor-like serine
c87624_g4	2.5165	0.53	3.0465	-2.24735	0.0087	RecName: Full=60S ribosomal protein L3 [Bos taurus]
c81781_g3	12.926	2.72	15.646	-2.2486	0.0484	_
c66197_g1	8.538	1.78	10.318	-2.26202	0.00018	_
c90007_g4	147.895	30.79	178.685	-2.26404	2.83e-05	RecName: Full=Thioredoxin-like protein CXXS1
c87863_g2	1.5865	0.33	1.9165	-2.26531	0.0459	_
c64321_g1	20.7165	4.3	25.0165	-2.26837	0.00025	RecName: Full=Caffeoylshikimate esterase
c29519_g2	4.7035	0.97	5.6735	-2.27768	0.0116	RecName: Full=Cytochrome P450 77A3
c81018_g1	84.172	17.35	101.522	-2.2784	7.44e-18	RecName: Full=Heavy metal-associated isoprenylated plant protein 26
c16416_g1	3.596	0.74	4.336	-2.2808	0.00757	RecName: Full=Root phototropism protein 3
c28059_g1	25.7205	5.29	31.0105	-2.28158	4.82e-07	_
c87069_g1	121.535	24.94	146.476	-2.28484	2.57e-13	_
c90097_g2	5.225	1.07	6.295	-2.28782	0.000805	RecName: Full=Pleckstrin homology-like domain family A member 1
c85208_g2	13.873	2.84	16.713	-2.28832	0.002	RecName: Full=Aspartate aminotransferase 3, chloroplastic
c71329_g1	6.661	1.36	8.021	-2.29213	0.00919	RecName: Full=Glycerol-3-phosphate 2-O-acyltransferase 6
c86819_g3	9.1355	1.86	10.9955	-2.29618	0.0206	_
c145342_g1	6.7805	1.38	8.1605	-2.29672	0.0396	_
c93059_g2	11.189	2.27	13.459	-2.30132	6.23e-08	_
c92491_g7	5.579	1.13	6.709	-2.30368	0.00812	_
c93019_g1	6.5215	1.31	7.8315	-2.31564	2.32e-05	RecName: Full=Disease resistance protein At4g27190 [Arabidopsis thaliana]
c72126_g2	151.98	30.51	182.49	-2.31653	6.01e-05	RecName: Full=Light-regulated protein
c105667_g1	2.1425	0.43	2.5725	-2.31689	0.0377	_
c89309_g6	15.69	3.14	18.83	-2.32101	7.18e-05	_
c86185_g1	20.518	4.09	24.608	-2.32672	0.0395	_
c82504_g1	4.4295	0.88	5.3095	-2.33157	0.0337	_
c92867_g2	2.4795	0.49	2.9695	-2.3392	0.0239	_
c84337_g1	3.553	0.7	4.253	-2.34361	0.00713	_
c75375_g1	136.275	26.82	163.095	-2.34514	1.49e-17	RecName: Full=Protein ECERIFERUM 3
c65000_g1	3.9185	0.77	4.6885	-2.34737	0.0308	_
c66369_g1	4.306	0.84	5.146	-2.35789	0.029	_
c77235_g1	1.6925	0.33	2.0225	-2.35862	0.0493	_
c87521_g1	6.187	1.2	7.387	-2.36621	0.0475	_
c88824_g1	1.96	0.38	2.34	-2.36678	0.00873	_
c78023_g1	14.2395	2.76	16.9995	-2.36716	0.0155	RecName: Full=Esterase
c66893_g2	9.2045	1.78	10.9845	-2.37046	0.0051	RecName: Full=Cytosolic sulfotransferase 17
c30602_g1	20.091	3.88	23.971	-2.37242	0.0178	_
c79785_g1	10.7865	2.08	12.8665	-2.37457	0.0209	_
c33050_g2	26.031	5	31.031	-2.38023	0.0412	_
c92146_g5	10.9965	2.11	13.1065	-2.38173	0.00372	_
c113493_g1	13.3215	2.54	15.8615	-2.39086	0.000786	RecName: Full=RING-H2 finger protein ATL78 [Arabidopsis thaliana]
c90641_g5	2.4145	0.46	2.8745	-2.39202	0.0493	RecName: Full=NAD(P)H-quinone oxidoreductase subunit 5, chloroplastic
c113534_g1	6.5145	1.24	7.7545	-2.39331	0.0154	_
c92107_g2	6.6155	1.24	7.8555	-2.41551	4.91e-10	RecName: Full=Serine/threonine-protein kinase ATM
c91779_g1	2.883	0.54	3.423	-2.41654	0.00393	RecName: Full=Probable alpha,alpha-trehalose-phosphate synthase [UDP-forming]
c87388_g1	1.763	0.33	2.093	-2.41749	0.0443	_
c60626_g1	4.8275	0.9	5.7275	-2.42328	0.0289	_
c78142_g1	33.373	6.22	39.593	-2.42369	0.0011	RecName: Full=Cysteine proteinase inhibitor 5
c49244_g1	55.651	10.28	65.931	-2.43657	2.03e-13	RecName: Full=Probable alpha,alpha-trehalose-phosphate synthase [UDP-forming]
c88492_g1	186.56	34.12	220.68	-2.45095	1.91e-20	RecName: Full=Isoflavone reductase-like protein
c76619_g1	6.245	1.14	7.385	-2.45367	0.0224	_
c67826_g1	16.385	2.98	19.365	-2.45899	0.0238	_
c86004_g1	685.104	124.52	809.624	-2.45994	1.71e-14	RecName: Full=Beta-galactosidase
c77554_g2	2.3165	0.42	2.7365	-2.46349	0.0177	RecName: Full=Uncharacterized protein At1g04910 [Arabidopsis thaliana]
c90592_g3	15.0515	2.71	17.7615	-2.47354	4.54e-07	_
c81974_g1	1.574	0.28	1.854	-2.49094	0.0283	_
c91769_g2	5.8475	1.04	6.8875	-2.49124	0.0119	_
c72255_g2	4.986	0.88	5.866	-2.50231	0.031	_
c81791_g2	4.312	0.76	5.072	-2.50429	0.019	_
c90600_g1	18.939	3.33	22.269	-2.50777	2.28e-07	RecName: Full=Benzyl alcohol O-benzoyltransferase
c16400_g1	230.647	40.53	271.176	-2.50862	0.00123	RecName: Full=MLP-like protein 31 [Arabidopsis thaliana]
c74969_g4	10.823	1.9	12.723	-2.51003	0.0121	_
c89857_g2	1.206	0.21	1.416	-2.52177	0.0415	_
c89327_g1	1.0355	0.18	1.2155	-2.52426	0.0431	_
c71086_g1	5.489	0.95	6.439	-2.53054	0.0204	_
c92339_g2	3.2225	0.55	3.7725	-2.55068	0.00198	_
c112904_g1	6.273	1.07	7.343	-2.55154	0.00535	RecName: Full=Auxin-responsive protein IAA7
c74977_g1	138.005	23.5	161.505	-2.55399	7.68e-20	RecName: Full=GDSL esterase/lipase APG
c87698_g1	18.8575	3.17	22.0275	-2.57258	3.68e-06	RecName: Full=BAHD acyltransferase DCR
c67317_g2	49.296	8.28	57.576	-2.57377	9.27e-12	RecName: Full=Flavonoid 3'-monooxygenase
c76664_g1	38.747	6.5	45.247	-2.57557	6.84e-13	_
c71748_g1	14.383	2.38	16.763	-2.59533	0.011	RecName: Full=LOB domain-containing protein 38
c89821_g1	2.3615	0.39	2.7515	-2.59816	0.0328	_
c84540_g1	1.575	0.26	1.835	-2.59877	0.0333	_
c58877_g1	4.5435	0.75	5.2935	-2.59884	0.0235	_
c84735_g1	10.4965	1.72	12.2165	-2.60943	7.9e-06	RecName: Full=Cytochrome P450 71A9
c91595_g5	7.406	1.21	8.616	-2.61369	0.0139	_
c92338_g2	19.3215	3.14	22.4615	-2.62137	0.000839	_
c77339_g1	4.323	0.7	5.023	-2.62661	0.00146	_
c92544_g3	30.5745	4.95	35.5245	-2.62683	0.00275	_
c87591_g1	7.4775	1.21	8.6875	-2.62755	0.00143	_
c84808_g1	57.0425	9.21	66.2525	-2.63076	4.07e-15	RecName: Full=Probable alpha,alpha-trehalose-phosphate synthase [UDP-forming]
c85325_g2	29.838	4.8	34.638	-2.63604	0.00178	_
c91460_g2	4.7915	0.77	5.5615	-2.63755	0.0161	_
c113981_g1	36.5375	5.85	42.3875	-2.64287	0.00667	RecName: Full=Protein RADIALIS-like 6
c78803_g1	1.822	0.29	2.112	-2.6514	0.024	_
c58909_g1	2.8055	0.44	3.2455	-2.67268	0.0403	RecName: Full=GDSL esterase/lipase At2g04570
c70250_g1	20.332	3.18	23.512	-2.67665	0.000591	RecName: Full=Integrator complex subunit 6 homolog
c90707_g1	88.1815	13.7	101.882	-2.6863	3.38e-14	_
c85693_g1	1.9475	0.3	2.2475	-2.69859	0.0216	_
c57295_g1	2.233	0.34	2.573	-2.71538	0.0366	RecName: Full=Glycerol-3-phosphate acyltransferase 1
c88401_g1	4.0465	0.61	4.6565	-2.72979	0.0407	_
c114966_g1	109.628	16.45	126.078	-2.73646	7.67e-06	_
c79639_g1	150.191	22.53	172.721	-2.73688	1.41e-27	RecName: Full=Glutamate synthase [NADH]
c89030_g2	7.5605	1.13	8.6905	-2.74216	0.0319	RecName: Full=Pleiotropic drug resistance protein 1
c92544_g4	22.442	3.35	25.792	-2.74397	2.07e-05	_
c142921_g1	58.5015	8.73	67.2315	-2.74442	2.67e-17	RecName: Full=E3 ubiquitin-protein ligase ATL76
c71485_g2	42.82	6.37	49.19	-2.74892	0.000861	RecName: Full=Pathogenesis-related protein PR-4B
c88163_g1	14.7575	2.18	16.9375	-2.75905	0.000358	RecName: Full=E2 ubiquitin conjugating enzyme (PHO2)
c19010_g1	6.9435	1.02	7.9635	-2.76709	0.0125	_
c89309_g4	12.7235	1.86	14.5835	-2.77412	0.000211	_
c74880_g1	10.06	1.47	11.53	-2.77474	0.00214	_
c89532_g3	5.4175	0.79	6.2075	-2.7777	0.00016	_
c92089_g1	3.368	0.49	3.858	-2.78104	0.000346	RecName: Full=Copia protein
c12677_g1	3.0355	0.44	3.4755	-2.78636	0.05	_
c64163_g1	84.974	12.29	97.264	-2.78954	6.7e-08	_
c92571_g1	7.258	1.04	8.298	-2.80299	6.47e-08	_
c92429_g3	39.9295	5.71	45.6395	-2.80589	0.0201	_
c85117_g2	0.7695	0.11	0.8795	-2.80642	0.044	_
c113836_g1	10.603	1.5	12.103	-2.82144	0.0294	_
c91986_g1	15.149	2.13	17.279	-2.8303	0.00255	_
c90446_g1	5.8375	0.82	6.6575	-2.83165	0.034	_
c56475_g1	2.0015	0.28	2.2815	-2.83758	0.0161	_
c68912_g1	30.1005	4.2	34.3005	-2.84133	1.99e-07	_
c92216_g1	2.6635	0.37	3.0335	-2.84773	0.0074	RecName: Full=Transposon Ty3-G Gag-Pol polyprotein
c96102_g1	8.802	1.22	10.022	-2.85095	0.00387	RecName: Full=Protein NRT1/ PTR FAMILY 8.2
c66553_g1	23.9685	3.32	27.2885	-2.85188	5.49e-14	RecName: Full=Beta-amylase 3, chloroplastic
c91748_g2	2.383	0.33	2.713	-2.85224	0.00636	RecName: Full=Acid beta-fructofuranosidase AIV-18
c105582_g1	15.8355	2.19	18.0255	-2.85416	0.00581	RecName: Full=Proline-rich protein 4
c29521_g2	6.7305	0.93	7.6605	-2.85541	0.0289	RecName: Full=Chlorophyllase-1, chloroplastic
c89960_g2	3.1955	0.44	3.6355	-2.86047	0.0186	RecName: Full=Superoxide dismutase (Citrus sinensis)
c83003_g1	0.8715	0.12	0.9915	-2.86047	0.0451	_
c77400_g1	8.008	1.08	9.088	-2.89041	0.0372	_
c89744_g2	1.8545	0.25	2.1045	-2.89103	0.0419	_
c83715_g4	82.4715	11.08	93.5515	-2.89594	2.36e-08	RecName: Full=Naringenin 8-dimethylallyltransferase 1, chloroplastic
c60551_g2	3.502	0.47	3.972	-2.89745	0.017	RecName: Full=Zinc finger protein CONSTANS-LIKE 1 [Arabidopsis thaliana]
c85132_g1	15.598	2.09	17.688	-2.89979	0.000289	RecName: Full=Expansin-like B1
c115799_g1	7.432	0.99	8.422	-2.90825	0.0495	_
c86814_g1	16.691	2.16	18.851	-2.94997	0.00365	_
c89026_g2	12.1585	1.56	13.7185	-2.96235	0.00204	_
c77423_g3	7.9	1.01	8.91	-2.9675	0.00157	RecName: Full=Growth-regulating factor 4
c80587_g1	26.0145	3.31	29.3245	-2.97441	0.00129	_
c81477_g1	8.1035	1.02	9.1235	-2.98998	0.000894	RecName: Full=Nudix hydrolase 8
c77352_g1	3.3535	0.42	3.7735	-2.99721	0.037	RecName: Full=peroxisomal catalase AT4G35090
c72516_g1	4.639	0.58	5.219	-2.99969	0.00775	_
c87832_g1	1.7685	0.22	1.9885	-3.00695	0.00571	RecName: Full=Protein HOTHEAD
c92544_g5	9.4885	1.18	10.6685	-3.00739	0.0416	_
c75476_g1	20.7265	2.57	23.2965	-3.01164	3.17e-07	_
c68938_g1	8.1495	1.01	9.1595	-3.01236	0.0244	RecName: Full=Auxin-induced protein 10A5 [Glycine max]
c80629_g1	2.5155	0.31	2.8255	-3.02051	0.0107	RecName: Full=Vinorine synthase [Rauvolfia serpentina]
c90441_g1	94.5675	11.63	106.198	-3.02349	4.17e-09	RecName: Full=Stem-specific protein TSJT1 [Nicotiana tabacum]
c81111_g1	86.73	10.64	97.37	-3.02703	2.57e-16	_
c67413_g1	13.497	1.64	15.137	-3.04087	3.16e-08	RecName: Full=Tubby-like F-box protein 5
c86004_g2	138.778	16.81	155.588	-3.04538	2.35e-09	_
c57879_g1	7.5975	0.92	8.5175	-3.04582	2.65e-05	RecName: Full=Cationic amino acid transporter 7, chloroplastic
c91015_g12	2.6505	0.32	2.9705	-3.05012	0.0451	_
c74980_g2	0.747	0.09	0.837	-3.05311	0.0392	_
c89351_g2	15.6055	1.88	17.4855	-3.05325	4.21e-05	_
c64675_g1	382.236	45.9	428.137	-3.0579	1.46e-14	_
c81327_g1	14.6705	1.76	16.4305	-3.05927	1.39e-05	RecName: Full=Expansin-like A2
c65368_g1	109.776	12.87	122.646	-3.09248	8.96e-23	RecName: Full=Rhodanese-like domain-containing protein 15, chloroplastic
c70303_g1	1.4625	0.17	1.6325	-3.10483	0.0225	RecName: Full=Glyoxal reductase
c93965_g1	17.5915	2.03	19.6215	-3.11533	0.0011	_
c81542_g1	2.9685	0.34	3.3085	-3.12613	0.0011	RecName: Full=Growth-regulating factor 6
c89479_g1	1.659	0.19	1.849	-3.12624	0.0117	RecName: Full=40S ribosomal protein S2
c89158_g1	31.25	3.54	34.79	-3.14203	0.000969	RecName: Full=Putative disease resistance RPP13-like protein 3 [Arabidopsis thaliana]
c86987_g2	19.106	2.13	21.236	-3.1651	3.41e-18	RecName: Full=LRR receptor-like serine/threonine-protein kinase ERECTA
c83683_g1	71.837	7.99	79.827	-3.16846	4.46e-06	_
c77087_g1	3.423	0.38	3.803	-3.17119	0.0442	_
c123345_g1	103.424	11.42	114.844	-3.17893	5.74e-09	_
c64468_g1	3.541	0.39	3.931	-3.18261	1.63e-06	RecName: Full=ABC transporter C family member 9
c80370_g1	35.414	3.88	39.294	-3.19019	6.8e-14	_
c73586_g1	1.8425	0.2	2.0425	-3.20359	0.0381	_
c126041_g1	1.939	0.21	2.149	-3.20685	0.026	_
c87980_g5	1.9395	0.21	2.1495	-3.20722	0.0148	_
c59003_g1	52.802	5.7	58.502	-3.21156	0.0189	RecName: Full=Putative leucine-rich repeat-containing protein DDB_G0281931
c73077_g1	10.194	1.1	11.294	-3.21214	8.17e-06	_
c87069_g2	23.3505	2.51	25.8605	-3.21769	0.00869	_
c86500_g1	4.434	0.47	4.904	-3.23788	0.00878	_
c60354_g1	6.9255	0.72	7.6455	-3.26585	0.0162	_
c84581_g1	1.0585	0.11	1.1685	-3.26645	0.0244	RecName: Full=Serine carboxypeptidase-like 32
c92790_g4	2.3125	0.24	2.5525	-3.26835	0.0168	RecName: Full=3-ketoacyl-CoA synthase 12
c62148_g1	588.288	60.43	648.717	-3.28318	1.95e-12	RecName: Full=Chaperone protein dnaJ 11, chloroplastic
c89309_g1	13.5585	1.39	14.9485	-3.28604	3.26e-05	_
c88548_g1	2.055	0.21	2.265	-3.29068	0.024	RecName: Full=Transcription factor MYB86
c77918_g1	2.6975	0.27	2.9675	-3.32059	0.0176	RecName: Full=Basic leucine zipper 1
c86583_g2	1.2085	0.12	1.3285	-3.33211	0.012	_
c83715_g1	11.0865	1.1	12.1865	-3.33323	0.00207	_
c85108_g1	1.214	0.12	1.334	-3.33866	0.0241	RecName: Full=Hydrogen peroxide stress regulator 1
c32641_g1	2.025	0.2	2.225	-3.33985	0.0221	_
c90444_g1	9.324	0.92	10.244	-3.34124	0.0395	_
c75980_g1	5.596	0.55	6.146	-3.34689	0.00437	RecName: Full=Peroxidase 51
c55465_g1	15.0845	1.47	16.5545	-3.35918	7.05e-05	_
c75925_g1	1.335	0.13	1.465	-3.36026	0.0312	RecName: Full=Potassium channel KAT1 [Arabidopsis thaliana]
c138059_g1	4.112	0.4	4.512	-3.36177	0.00239	_
c72255_g1	4.363	0.42	4.783	-3.37686	0.0446	_
c123676_g1	1.2685	0.12	1.3885	-3.40202	0.0195	_
c92223_g3	79.764	7.54	87.304	-3.4031	2.56e-16	_
c85367_g1	1.3035	0.12	1.4235	-3.44128	0.0401	_
c87409_g1	1.741	0.16	1.901	-3.44377	0.0344	RecName: Full=Accumulation of dyads protein 2
c89151_g1	287.634	25.78	313.413	-3.47991	5.95e-41	RecName: Full=BTB/POZ and TAZ domain-containing protein 1
c93043_g1	4.4195	0.39	4.8095	-3.50234	0.000289	_
c70916_g1	3.914	0.34	4.254	-3.52504	0.0268	_
c85924_g2	8.003	0.69	8.693	-3.53587	4.01e-07	RecName: Full=Probable beta-D-xylosidase 2
c84559_g1	14.63	1.26	15.89	-3.53743	1.6e-07	RecName: Full=Strictosidine synthase 3
c97114_g1	26.6245	2.29	28.9145	-3.53933	0.0119	_
c74792_g1	873.567	74.81	948.377	-3.54562	7.94e-11	RecName: Full=Inhibitor of trypsin and hageman factor
c77047_g1	3.544	0.3	3.844	-3.56234	0.00187	RecName: Full=AP2/ERF and B3 domain-containing protein Os01g0693400 [Japonica Group]
c87920_g4	7.451	0.63	8.081	-3.56401	5.35e-05	RecName: Full=Actin
c123124_g1	69.5615	5.83	75.3915	-3.57672	7.12e-07	RecName: Full=Monothiol glutaredoxin-S2
c62276_g1	1014.2	82.96	1097.16	-3.61179	1.86e-28	RecName: Full=Probable xyloglucan endotransglucosylase/hydrolase protein 6/Cell Wall Reinforcement [Citrus sinensis]
c74990_g1	2.7	0.22	2.92	-3.61738	0.0369	_
c85734_g1	12.4665	1.01	13.4765	-3.62563	0.00275	_
c86583_g1	1.626	0.13	1.756	-3.64474	0.000178	_
c132059_g1	1.1385	0.09	1.2285	-3.66107	0.0156	_
c29521_g1	11.0245	0.87	11.8945	-3.66355	0.00051	RecName: Full=Chlorophyllase-1, chloroplastic
c76511_g1	4.576	0.36	4.936	-3.66802	0.00137	_
c89656_g1	1.0195	0.08	1.0995	-3.67172	0.0228	RecName: Full=Sulfite oxidase, mitochondrial
c1001_g1	5.132	0.4	5.532	-3.68145	0.00336	_
c76737_g3	1.687	0.13	1.817	-3.69788	0.0306	RecName: Full=Eukaryotic translation initiation factor 3 subunit A
c85454_g2	14.987	1.14	16.127	-3.71661	2.16e-05	RecName: Full=Proline-rich protein 4
c58002_g1	3.1235	0.23	3.3535	-3.76346	0.0325	_
c92212_g2	10.801	0.79	11.591	-3.77317	9.14e-11	_
c89978_g1	3.1585	0.23	3.3885	-3.77953	0.0196	RecName: Full=ADP,ATP carrier protein
c112634_g1	0.8295	0.06	0.8895	-3.78921	0.0196	RecName: Full=Chalcone synthase
c132160_g1	73.997	5.32	79.317	-3.79797	2.14e-10	_
c86814_g3	14.6835	1.05	15.7335	-3.80573	0.0109	_
c141930_g1	0.981	0.07	1.051	-3.80883	0.0436	_
c92738_g1	1.262	0.09	1.352	-3.80964	0.0125	RecName: Full=Elongation factor 2
c88862_g1	1.1245	0.08	1.2045	-3.81314	0.00204	_
c75694_g1	3.0935	0.22	3.3135	-3.81366	0.0127	_
c85661_g1	2.6765	0.19	2.8665	-3.81628	8.94e-05	RecName: Full=Probable inactive leucine-rich repeat receptor-like protein kinase At3g03770
c76234_g1	1.698	0.12	1.818	-3.82273	0.0206	_
c93099_g2	1.9945	0.14	2.1345	-3.83253	0.012	RecName: Full=Retrovirus-related Pol polyprotein from transposon 17.6
c92382_g8	0.8655	0.06	0.9255	-3.8505	0.0176	RecName: Full=Uncharacterized mitochondrial protein AtMg00750
c81824_g1	8.8415	0.61	9.4515	-3.85741	0.000157	RecName: Full=Phosphate transporter PHO1 homolog 1
c96960_g1	18.284	1.25	19.534	-3.87058	0.000758	RecName: Full=Calmodulin-like protein 5
c85127_g1	67.548	4.58	72.128	-3.88249	4.73e-28	RecName: Full=Superoxide dismutase (Citrus sinensis)
c92835_g2	1.6245	0.11	1.7345	-3.88442	0.0303	RecName: Full=Enzymatic polyprotein
c90605_g4	13.525	0.91	14.435	-3.89362	1.23e-05	_
c88420_g1	14.299	0.96	15.259	-3.89674	0.000983	_
c11957_g1	1.043	0.07	1.113	-3.89724	0.0172	_
c67637_g2	1.063	0.07	1.133	-3.92464	0.0462	_
c75840_g3	1.8325	0.12	1.9525	-3.93271	0.0245	_
c77667_g1	5.516	0.36	5.876	-3.93755	0.0159	_
c88445_g1	675.601	43.91	719.511	-3.94355	6.12e-22	RecName: Full=Endochitinase
c113559_g1	40.2925	2.59	42.8825	-3.95949	3.12e-24	RecName: Full=UDP-glucuronate 4-epimerase 5
c92738_g3	1.413	0.09	1.503	-3.97269	0.000601	RecName: Full=Elongation factor 2
c86550_g1	49.5215	3.15	52.6715	-3.97463	6.77e-22	RecName: Full=Phosphoenolpyruvate carboxykinase [ATP]
c133670_g1	34.0705	2.15	36.2205	-3.98611	3.97e-05	RecName: Full=Auxin-induced protein 15A [Glycine max]
c80508_g1	91.7045	5.77	97.4745	-3.99035	0.0292	_
c79490_g2	0.7955	0.05	0.8455	-3.99186	0.0223	_
c37738_g1	1.7535	0.11	1.8635	-3.99466	0.05	RecName: Full=Oxysterol-binding protein-related protein 2A
c90887_g2	0.968	0.06	1.028	-4.01197	0.0215	RecName: Full=Probable glycosidase C21B10.07
c92433_g1	2.753	0.17	2.923	-4.0174	0.043	_
c84707_g1	6.007	0.37	6.377	-4.02105	0.0119	RecName: Full=Histone H2A [Ustilago maydis 521]
c58056_g1	0.817	0.05	0.867	-4.03034	0.0362	_
c88546_g1	0.8175	0.05	0.8675	-4.03122	0.0161	RecName: Full=Chitin deacetylase
c80087_g1	87.4235	5.25	92.6735	-4.05763	2.07e-13	_
c58023_g1	3.8365	0.23	4.0665	-4.06008	0.00987	RecName: Full=RING-H2 finger protein ATL78 [Arabidopsis thaliana]
c87740_g1	8.712	0.52	9.232	-4.06642	0.0121	_
c80565_g1	1.5245	0.09	1.6145	-4.08227	0.0123	_
c62087_g1	1.527	0.09	1.617	-4.08463	0.0233	RecName: Full=Non-specific lipid-transfer protein
c75637_g1	3.9425	0.23	4.1725	-4.0994	0.00135	_
c85857_g1	1.041	0.06	1.101	-4.11686	0.0214	RecName: Full=Mitochondrial phosphate carrier protein
c77603_g1	11.8215	0.68	12.5015	-4.11973	9.47e-06	_
c85924_g3	5.7535	0.33	6.0835	-4.1239	0.00148	RecName: Full=Probable beta-D-xylosidase 2
c64328_g1	4.0115	0.23	4.2415	-4.12444	0.00188	_
c71412_g1	4.049	0.23	4.279	-4.13786	0.000699	RecName: Full=Inositol oxygenase 1;Cell wall reinforcement [Citrus sinensis]
c144154_g1	2.333	0.13	2.463	-4.1656	0.0235	_
c91757_g8	4.331	0.24	4.571	-4.17359	0.0114	_
c72314_g1	1.099	0.06	1.159	-4.19509	0.0185	RecName: Full=Probable glucan endo-1,6-beta-glucosidase B
c89960_g1	1.326	0.07	1.396	-4.24358	0.00965	_
c86004_g3	47.737	2.5	50.237	-4.25511	7.93e-08	_
c82026_g1	55.6655	2.89	58.5555	-4.26764	1.59e-08	_
c71507_g1	1.5615	0.08	1.6415	-4.28679	0.0207	RecName: Full=Cytochrome P450 71A9
c90387_g1	32.2665	1.65	33.9165	-4.2895	2.49e-18	RecName: Full=Epidermis-specific secreted glycoprotein EP1
c42811_g1	347.399	17.16	364.558	-4.33947	5.38e-26	_
c66895_g1	0.8175	0.04	0.8575	-4.35315	0.0481	_
c89213_g1	35.14	1.67	36.81	-4.39519	3.89e-08	_
c89381_g1	1.9	0.09	1.99	-4.39993	0.0428	RecName: Full=60S ribosomal protein L23
c89436_g1	0.6395	0.03	0.6695	-4.41391	0.0409	RecName: Full=Putative uncharacterized protein DDB_G0282499
c58611_g1	2.8155	0.13	2.9455	-4.43681	0.00929	RecName: Full=Bidirectional sugar transporter SWEET15
c69682_g1	5.423	0.25	5.673	-4.43909	0.0484	_
c89919_g2	14.3945	0.65	15.0445	-4.46893	3.43e-14	RecName: Full=Beta-amylase
c83578_g1	1.108	0.05	1.158	-4.46989	0.0496	_
c89882_g2	35.9535	1.62	37.5735	-4.47207	5.66e-27	RecName: Full=Thioredoxin-like 1-2, chloroplastic
c68445_g1	20.5585	0.9	21.4585	-4.51367	0.000153	_
c77498_g1	1.617	0.07	1.687	-4.52982	0.034	_
c90345_g2	0.926	0.04	0.966	-4.53294	0.0428	RecName: Full=Malate dehydrogenase, cytoplasmic [Candida albicans SC5314]
c83989_g2	2.3195	0.1	2.4195	-4.53574	0.034	RecName: Full=60S ribosomal protein L1-B
c112807_g1	97.5795	4.2	101.779	-4.53812	5.26e-20	RecName: Full=Basic 7S globulin
c72780_g1	5.113	0.22	5.333	-4.53859	0.00515	RecName: Full=Histone H2B [Ustilago maydis 521]
c16826_g1	0.71	0.03	0.74	-4.56478	0.0073	_
c71080_g1	1.185	0.05	1.235	-4.56682	0.00495	_
c69428_g1	8525.97	359.2	8885.17	-4.569	2.2e-60	RecName: Full=Glycine-rich cell wall structural protein
c61364_g1	2.182	0.09	2.272	-4.59958	0.00191	_
c76617_g2	1.2215	0.05	1.2715	-4.61058	0.0394	_
c33280_g1	0.7375	0.03	0.7675	-4.61961	0.0321	_
c73951_g3	4.182	0.17	4.352	-4.62059	0.00133	_
c73951_g2	3.452	0.14	3.592	-4.62393	0.0389	_
c81546_g2	1.73	0.07	1.8	-4.62727	0.0341	RecName: Full=Probable disease resistance protein At5g63020
c90589_g3	1.236	0.05	1.286	-4.62761	0.0457	RecName: Full=ATP synthase subunit beta, mitochondrial
c87236_g1	5.199	0.21	5.409	-4.62977	0.000322	RecName: Full=3-epi-6-deoxocathasterone 23-monooxygenase
c78726_g2	2.4915	0.1	2.5915	-4.63894	0.00124	_
c40104_g1	0.7545	0.03	0.7845	-4.65249	0.026	RecName: Full=Fructose-bisphosphate aldolase
c85229_g2	1.269	0.05	1.319	-4.66562	0.00324	_
c91630_g3	7.1075	0.28	7.3875	-4.66584	0.000223	RecName: Full=ADP,ATP carrier protein
c85038_g4	3.5665	0.14	3.7065	-4.67101	0.00883	RecName: Full=Oleate-induced peroxisomal protein POX18
c54113_g1	16.651	0.65	17.301	-4.67903	0.0115	_
c84430_g1	1.028	0.04	1.068	-4.6837	0.00682	RecName: Full=Enolase
c46935_g1	23.76	0.92	24.68	-4.69076	7.54e-12	_
c80280_g1	3.3935	0.13	3.5235	-4.70619	9.89e-06	RecName: Full=Protein NRT1/ PTR FAMILY 6.2
c79202_g1	46.7245	1.77	48.4945	-4.72236	1.08e-29	RecName: Full=Asparagine synthetase [glutamine-hydrolyzing]
c55695_g1	29.1015	1.1	30.2015	-4.72552	9.02e-18	_
c89857_g1	1.6115	0.06	1.6715	-4.7473	0.0312	_
c76769_g1	1.35	0.05	1.4	-4.75489	0.039	_
c63692_g3	11.795	0.43	12.225	-4.77769	0.00347	_
c67555_g2	0.826	0.03	0.856	-4.78311	0.0444	_
c74991_g4	0.551	0.02	0.571	-4.78398	0.037	RecName: Full=Glucan 1,3-beta-glucosidase
c47001_g1	2.2575	0.08	2.3375	-4.81858	0.0321	_
c90395_g4	23.1295	0.81	23.9395	-4.83567	0.00504	RecName: Full=Linoleate 13S-lipoxygenase 2-1, chloroplastic
c92978_g2	3.4275	0.12	3.5475	-4.83605	0.00096	RecName: Full=Elongation factor 1-alpha
c72240_g1	6.055	0.21	6.265	-4.84967	0.0123	_
c56450_g1	0.612	0.02	0.632	-4.93546	0.0456	RecName: Full=Aldehyde dehydrogenase
c90730_g5	1.2345	0.04	1.2745	-4.94778	0.0335	RecName: Full=Tubulin beta-4 chain
c64440_g1	2.168	0.07	2.238	-4.95287	0.0288	RecName: Full=peroxisomal catalase AT4G35090
c85279_g1	4.7025	0.15	4.8525	-4.97039	0.00383	RecName: Full=Ribonuclease U2
c55954_g1	0.968	0.03	0.998	-5.01197	0.0112	RecName: Full=Guanine nucleotide-binding protein subunit beta-like protein
c89000_g1	67.7985	2.1	69.8985	-5.01279	1.25e-09	RecName: Full=Latex serine proteinase inhibitor
c70746_g1	1.984	0.06	2.044	-5.04731	0.0238	RecName: Full=60S ribosomal protein L21-A
c71705_g1	117.06	3.47	120.53	-5.07617	2.57e-16	RecName: Full=Glycine-rich cell wall structural protein
c131831_g1	1.351	0.04	1.391	-5.07788	0.0415	_
c50715_g1	20.295	0.6	20.895	-5.08002	0.000478	_
c83696_g1	0.6765	0.02	0.6965	-5.08002	0.00965	RecName: Full=Adenosylhomocysteinase
c90433_g1	2.3885	0.07	2.4585	-5.09261	0.00113	RecName: Full=Putative fungistatic metabolite
c86809_g1	2.7365	0.08	2.8165	-5.09619	0.00901	_
c64854_g1	70.105	2.04	72.145	-5.10288	5.49e-11	_
c88163_g3	4.4735	0.13	4.6035	-5.10482	2.32e-05	_
c86831_g1	1.3945	0.04	1.4345	-5.1236	0.0149	RecName: Full=ATP synthase subunit alpha, mitochondrial
c48833_g1	3.4955	0.1	3.5955	-5.12743	0.028	_
c86312_g3	0.703	0.02	0.723	-5.13545	0.0161	RecName: Full=Probable NADP-dependent mannitol dehydrogenase
c83086_g1	1.4065	0.04	1.4465	-5.13597	0.0207	RecName: Full=40S ribosomal protein S16
c90395_g1	45.2415	1.26	46.5015	-5.16615	0.0139	RecName: Full=Linoleate 13S-lipoxygenase 2-1, chloroplastic
c86401_g1	42.3765	1.17	43.5465	-5.17868	0.00349	_
c87578_g1	4.368	0.12	4.488	-5.18587	0.00289	_
c84839_g1	0.758	0.02	0.778	-5.24413	0.00279	RecName: Full=Probable inositol 3-phosphate synthase isozyme 3
c65281_g1	1.8965	0.05	1.9465	-5.24527	0.0118	_
c89709_g1	4.3045	0.11	4.4145	-5.29027	2.44e-05	_
c81187_g2	1.57	0.04	1.61	-5.29462	0.00848	RecName: Full=60S ribosomal protein L19 [Drosophila melanogaster]
c79019_g1	1.205	0.03	1.235	-5.32793	0.00681	RecName: Full=Glyceraldehyde-3-phosphate dehydrogenase
c90395_g5	27.7835	0.68	28.4635	-5.35255	4.74e-05	RecName: Full=Linoleate 13S-lipoxygenase 2-1, chloroplastic
c91780_g1	2.067	0.05	2.117	-5.36947	0.000617	RecName: Full=Catalase (CAT)
c81205_g2	1.658	0.04	1.698	-5.3733	0.00124	_
c91589_g4	0.8295	0.02	0.8495	-5.37417	0.0228	RecName: Full=Aconitate hydratase, mitochondrial
c87282_g1	3.325	0.08	3.405	-5.37721	0.000236	_
c92144_g2	4.167	0.1	4.267	-5.38094	0.00361	RecName: Full=60S ribosomal protein L10-B
c91774_g2	3.364	0.08	3.444	-5.39403	0.00225	RecName: Full=Alkaline serine protease ver112
c71323_g1	21.4555	0.51	21.9655	-5.39471	0.00793	_
c37231_g1	1.2765	0.03	1.3065	-5.41109	0.00658	_
c93271_g1	3.015	0.07	3.085	-5.42866	0.0458	_
c81349_g1	3.4955	0.08	3.5755	-5.44936	0.00475	RecName: Full=40S ribosomal protein S11-A
c73326_g1	2.6925	0.06	2.7525	-5.48784	0.000826	_
c65256_g1	0.9005	0.02	0.9205	-5.49265	0.00856	RecName: Full=Phosphate-repressible phosphate permease
c86679_g1	0.9015	0.02	0.9215	-5.49426	0.0168	RecName: Full=Thiamine thiazole synthase
c13888_g1	2.719	0.06	2.779	-5.50197	0.034	_
c47662_g1	1.857	0.04	1.897	-5.53683	0.0369	_
c91775_g2	1.9135	0.04	1.9535	-5.58007	0.0356	_
c136499_g1	7.6825	0.16	7.8425	-5.58543	0.00999	_
c87740_g2	93.973	1.84	95.813	-5.67447	5.84e-09	_
c92923_g5	1.035	0.02	1.055	-5.69349	0.000987	_
c63667_g1	197.406	3.79	201.196	-5.70283	1.43e-20	RecName: Full=Chaperone protein dnaJ 11, chloroplastic
c57500_g1	1.0685	0.02	1.0885	-5.73944	0.0273	RecName: Full=Septin homolog spn2
c77000_g1	4.8285	0.09	4.9185	-5.74551	6.55e-05	_
c38937_g1	0.5375	0.01	0.5475	-5.74819	0.00325	_
c88249_g1	4.355	0.08	4.435	-5.76653	0.00286	_
c92978_g5	4.991	0.09	5.081	-5.79326	0.000291	RecName: Full=Elongation factor 1-alpha
c80239_g1	2.794	0.05	2.844	-5.80426	0.0468	RecName: Full=Elongation factor 1-gamma-B
c75600_g1	6.7585	0.12	6.8785	-5.8156	0.00222	_
c79820_g2	5.121	0.09	5.211	-5.83036	0.0285	RecName: Full=Linoleate 13S-lipoxygenase 2-1, chloroplastic
c83414_g1	1.162	0.02	1.182	-5.86047	0.00476	RecName: Full=Vacuolar basic amino acid transporter 3
c75549_g1	9.5435	0.16	9.7035	-5.89837	0.0104	RecName: Full=ATP synthase subunit e, mitochondrial
c86809_g2	2.998	0.05	3.048	-5.90593	0.000148	_
c85810_g2	0.609	0.01	0.619	-5.92837	0.0058	_
c92175_g2	1.8495	0.03	1.8795	-5.94603	0.00265	_
c89782_g3	1.237	0.02	1.257	-5.9507	0.00282	RecName: Full=Heat shock protein sks2
c62140_g1	0.6275	0.01	0.6375	-5.97154	0.00955	_
c61708_g1	1.886	0.03	1.916	-5.97422	4.02e-07	_
c82450_g1	1.268	0.02	1.288	-5.98641	0.000838	_
c85483_g1	7.188	0.11	7.298	-6.03001	0.000519	RecName: Full=Peptidyl-prolyl cis-trans isomerase
c83728_g1	1.338	0.02	1.358	-6.06393	0.00761	RecName: Full=40S ribosomal protein S0
c30857_g1	1.339	0.02	1.359	-6.06501	0.0182	RecName: Full=Mitochondrial phosphate carrier protein
c78382_g2	0.678	0.01	0.688	-6.08321	0.00804	_
c82771_g2	0.69	0.01	0.7	-6.10852	0.00864	_
c82507_g1	2.0945	0.03	2.1245	-6.1255	0.00039	_
c141991_g1	136.341	1.94	138.281	-6.13502	4.3e-14	_
c122269_g1	40.6235	0.53	41.1535	-6.26018	2.83e-35	RecName: Full=Cytosolic sulfotransferase 12
c89225_g1	3.089	0.04	3.129	-6.271	1.13e-06	RecName: Full=Sugar transporter STL1
c89539_g1	2.333	0.03	2.363	-6.28108	0.00274	RecName: Full=ATP synthase subunit beta, mitochondrial
c88372_g1	2.3355	0.03	2.3655	-6.28263	0.0108	_
c57836_g1	1.558	0.02	1.578	-6.28355	0.00305	RecName: Full=GDSL esterase/lipase At1g29660
c64520_g1	64.41	0.82	65.23	-6.29552	3.98e-61	RecName: Full=Chalcone synthase
c11769_g1	2.359	0.03	2.389	-6.29707	0.00575	_
c82469_g1	1.6	0.02	1.62	-6.32193	0.00374	_
c84640_g1	5.632	0.07	5.702	-6.33015	0.000854	RecName: Full=Histone H3.2 [Ustilago maydis 521]
c85108_g3	1.633	0.02	1.653	-6.35138	0.000695	_
c81042_g1	2.5575	0.03	2.5875	-6.41363	0.00641	RecName: Full=60S ribosomal protein L5-A
c83661_g1	1.8255	0.02	1.8455	-6.51215	0.000596	RecName: Full=Putative fumarate reductase
c58023_g2	9.4985	0.1	9.5985	-6.56963	5.67e-05	RecName: Full=RING-H2 finger protein ATL10 [Arabidopsis thaliana]
c120964_g1	8.174	0.08	8.254	-6.6749	0.00159	_
c79948_g1	2.0545	0.02	2.0745	-6.68264	0.00252	_
c67471_g1	7.3335	0.07	7.4035	-6.711	0.00153	RecName: Full=Guanyl-specific ribonuclease U1
c37891_g1	2.292	0.02	2.312	-6.84046	0.000801	RecName: Full=Protein MNN4
c87096_g1	1.265	0.01	1.275	-6.98299	0.000352	RecName: Full=Acetyl-CoA carboxylase 1
c90177_g2	21.1525	0.16	21.3125	-7.04661	0.00299	RecName: Full=Glycine-rich cell wall structural protein 1
c81767_g1	2.7535	0.02	2.7735	-7.10512	0.00165	RecName: Full=Protein NMT1 homolog
c83359_g2	545.582	3.77	549.352	-7.17709	7.52e-48	RecName: Full=21 kDa seed protein
c89852_g2	7.2665	0.05	7.3165	-7.18319	1.36e-05	RecName: Full=Tropomyosin
c92724_g2	1.4905	0.01	1.5005	-7.21965	4.02e-05	RecName: Full=Four and a half LIM domains protein 2
c92224_g1	4.609	0.03	4.639	-7.26335	4.17e-09	RecName: Full=Cross-pathway control protein 1
c84501_g1	1.538	0.01	1.548	-7.26491	0.00158	RecName: Full=N-acetylglucosamine-6-sulfatase
c92709_g1	1.548	0.01	1.558	-7.27426	3.5e-06	RecName: Full=Plasma membrane ATPase 1
c71079_g1	1.56	0.01	1.57	-7.2854	0.000212	RecName: Full=L-sorbose 1-dehydrogenase
c90122_g1	1.58	0.01	1.59	-7.30378	0.00377	RecName: Full=V-type proton ATPase subunit B
c123429_g1	1.5855	0.01	1.5955	-7.30879	0.000653	_
c73423_g1	1.663	0.01	1.673	-7.37764	0.00665	RecName: Full=Cytochrome P450 94C1 [Arabidopsis thaliana]
c51679_g1	20.243	0.12	20.363	-7.39824	0.000776	RecName: Full=40S ribosomal protein S15Aa [Drosophila melanogaster]
c11848_g1	52.013	0.3	52.313	-7.43777	8.96e-06	_
c88469_g1	7.12	0.04	7.16	-7.47573	0.00101	RecName: Full=Nascent polypeptide-associated complex subunit alpha
c92214_g2	1.9535	0.01	1.9635	-7.60992	7.1e-06	RecName: Full=Plasma membrane ATPase 2
c64863_g1	3.9095	0.02	3.9295	-7.61084	0.000167	_
c83359_g1	1916.15	9.49	1925.64	-7.65759	1.14e-55	LRR receptor-like serine/threonine-protein kinase FLS2-like [Citrus sinensis]
c90888_g3	2.02	0.01	2.03	-7.65821	9.71e-06	_
c84577_g1	8.1465	0.04	8.1865	-7.67004	4.81e-05	RecName: Full=60S ribosomal protein L22 [Drosophila melanogaster]
c142621_g1	2.039	0.01	2.049	-7.67172	0.00133	RecName: Full=Aldehyde dehydrogenase
c83871_g1	2.115	0.01	2.125	-7.72451	2.47e-07	_
c87223_g1	2.3065	0.01	2.3165	-7.84956	1.92e-05	_
c92986_g1	2.6145	0.01	2.6245	-8.03039	4.67e-05	RecName: Full=ATP-citrate synthase
c92617_g2	2.673	0.01	2.683	-8.06232	0.003	RecName: Full=Ornithine decarboxylase
c91056_g1	8.5875	0.03	8.6175	-8.16113	1.72e-05	RecName: Full=Pupal cuticle protein C1B
c51161_g1	1330.21	4.38	1334.59	-8.24651	1.24e-93	RecName: Full=Inhibitor of trypsin and hageman factor
c66997_g1	3.0835	0.01	3.0935	-8.26843	0.000248	RecName: Full=UDP-glucuronosyltransferase 2B1
c91764_g1	4.1545	0.01	4.1645	-8.69853	5.99e-08	RecName: Full=Phosphate-repressible phosphate permease
c77985_g1	12.9315	0.03	12.9615	-8.75171	4.98e-07	_
c42742_g1	10.0955	0.02	10.1155	-8.9795	2.93e-09	_
c92708_g1	5.162	0.01	5.172	-9.01179	7.16e-05	_
c92926_g1	5.1915	0.01	5.2015	-9.02001	0.000108	RecName: Full=peroxisomal catalase AT4G35090
c90661_g1	5.436	0.01	5.446	-9.0864	2.29e-07	RecName: Full=Phosphate permease PHO89
c92944_g4	5.7555	0.01	5.7655	-9.1688	1.89e-05	RecName: Full=ATP-dependent RNA helicase p62 [Drosophila melanogaster]
c78402_g1	5.7985	0.01	5.8085	-9.17954	7.39e-05	RecName: Full=High mobility group protein DSP1
c94580_g1	5.866	0.01	5.876	-9.19623	4.39e-07	RecName: Full=Lipase 1
c95005_g1	6.498	0.01	6.508	-9.34385	2.7e-06	_
c89636_g1	57.228	0.06	57.288	-9.89754	9.19e-05	RecName: Full=Polyubiquitin-A
c92394_g1	19.8395	0.02	19.8595	-9.95416	2.69e-05	_
c112328_g1	1253.52	1.06	1254.58	-10.2077	2.15e-14	RecName: Full=Lectin-related protein
c30807_g1	83.527	0.07	83.597	-10.2207	6.2e-06	_
c90051_g3	12.948	0.01	12.958	-10.3385	1.33e-07	RecName: Full=Histone H3.3 [Rattus norvegicus]
c88949_g4	26.2595	0.02	26.2795	-10.3586	4.35e-09	RecName: Full=Tubulin alpha-1 chain [Drosophila melanogaster]
c102759_g1	3582.7	1.67	3584.37	-11.067	1.97e-16	RecName: Full=Miraculin
c41846_g1	25.6385	0.01	25.6485	-11.3241	9.84e-09	_
c40817_g1	82.845	0.03	82.875	-11.4312	1.11e-13	_
c87130_g2	33.5185	0.01	33.5285	-11.7107	2.67e-10	RecName: Full=Elongation factor 1-alpha 2
c76927_g1	1133.91	0.27	1134.18	-12.0361	8.41e-12	_
c102985_g1	89.5745	0.02	89.5945	-12.1289	5.35e-13	_
c92701_g1	49.936	0.01	49.946	-12.2859	1.18e-05	_
c92054_g1	51.9305	0.01	51.9405	-12.3424	2.21e-08	RecName: Full=Cuticle protein 7
c87036_g1	170.984	0.02	171.005	-13.0616	2.72e-08	_

## Sheet: Table S3
Table S3: A list of significantly differentially expressed lemon gene (DEGs) ( | log2(HLB/mock)| ≥1 or ≤ -1; P-value ≤ 0.05
Gene_ID	FPKM Mock	FPKM HLB	Total FPKM	Log2 (HLB/mock)	p-value	Gene Function
c39667_g1	0.046	77.219	77.265	10.7131	2.62e-46	_
c18509_g1	0.0715	114.694	114.766	10.6476	6.41e-25	RecName: Full=Uncharacterized histidine-rich protein DDB_G0274557
c58447_g1	0.2365	368.914	369.151	10.6072	4.4e-26	_
c46465_g1	0.0195	12.741	12.7605	9.35179	9.74e-11	_
c38527_g1	0.0195	11.5305	11.55	9.20777	4.35e-10	RecName: Full=Omega-6 fatty acid desaturase, endoplasmic reticulum isozyme 2
c49280_g3	3.508	1825.37	1828.88	9.02332	3.91e-29	_
c38471_g1	0.0665	24.5765	24.643	8.52971	7.12e-10	_
c36472_g1	0.0055	1.701	1.7065	8.27274	1.63e-11	RecName: Full=LINE-1 retrotransposable element ORF2 protein
c37089_g1	0.1375	34.1295	34.267	7.95544	5.19e-05	RecName: Full=Protein GAST1
c53032_g1	0.485	117.57	118.055	7.92131	9.43e-16	_
c48775_g1	0.0405	8.59	8.6305	7.72859	3.37e-06	RecName: Full=Angelicin synthase
c20835_g1	0.044	8.68	8.724	7.62405	0.000295	_
c15285_g1	0.127	24.0095	24.1365	7.56263	1.04e-09	_
c44335_g1	0.0405	6.7405	6.781	7.37879	1.82e-06	RecName: Full=(R)-limonene synthase 1
c52411_g1	0.133	20.829	20.962	6.44	5.95e-07	RecName: Full=Hdrolase activity [Citrus sinensis]
c37186_g1	0.0885	13.3825	13.471	7.24045	0.000706	_
c40901_g4	0.5405	81.157	81.6975	7.23028	3.28e-08	RecName: Full=Homogentisate phytyltransferase 1, chloroplastic
c49094_g2	2.237	333.726	335.964	7.22096	1.71e-07	RecName: Full=Xylem cysteine proteinase 1
c41485_g1	0.1625	23.87	24.0325	7.19862	4.99e-15	_
c49155_g1	0.01	1.2475	1.2575	6.9629	3.28e-07	_
c50710_g1	1.055	126.409	127.465	6.90472	2.49e-11	_
c41311_g2	0.032	3.814	3.846	6.89709	3.74e-06	RecName: Full=Salicylate carboxymethyltransferase
c28524_g2	0.01	1.191	1.201	6.89603	1.24e-06	_
c38630_g1	9.525	1082.06	1091.58	6.82784	2.46e-11	Leucine-rich repeat receptor-like protein kinase PEPR1 [Citrus sinensis]
c19135_g1	0.049	5.303	5.352	6.75788	0.00107	RecName: Full=EPIDERMAL PATTERNING FACTOR-like protein 9
c49094_g3	3.021	326.595	329.616	6.75633	0.000415	_
c39745_g2	0.063	6.6505	6.7135	6.72197	7.2e-16	_
c44789_g2	0.0475	4.879	4.9265	6.68251	0.000306	_
c32951_g1	0.0195	1.9495	1.969	6.64349	0.00107	_
c53906_g2	0.186	16.442	16.628	6.46594	1.64e-11	_
c45145_g2	0.282	24.877	25.159	6.46297	8.47e-10	RecName: Full=Naringenin 8-dimethylallyltransferase 1, chloroplastic
c41216_g1	0.0735	6.396	6.4695	6.44328	1.95e-06	_
c55096_g3	0.285	24.5475	24.8325	6.42847	8.31e-07	_
c44789_g3	0.167	14.257	14.424	6.41568	7.64e-06	RecName: Full=Putative serine/threonine-protein kinase
c44432_g1	0.7405	62.5385	63.279	6.4001	1.14e-23	_
c62803_g1	0.127	10.6595	10.7865	6.39117	0.000266	_
c45274_g1	1.9725	164.185	166.157	6.37915	6.57e-21	RecName: Full=Xyloglucan endotransglucosylase/hydrolase protein 9
c42334_g1	0.0635	5.162	5.2255	6.34503	4.22e-06	_
c51872_g3	0.069	5.5295	5.5985	6.32441	5.46e-07	_
c34803_g1	0.1325	10.572	10.7045	6.31811	6.02e-05	_
c47005_g2	0.103	8.1275	8.2305	6.3021	0.00154	RecName: Full=Glutathione gamma-glutamylcysteinyltransferase 3
c24318_g1	0.1855	14.573	14.7585	6.29573	4.58e-07	_
c51486_g4	2.2225	172.614	174.837	6.27923	4.71e-06	_
c53450_g1	0.103	7.8855	7.9885	6.25849	8.94e-09	_
c22316_g1	0.0145	1.11	1.1245	6.25836	6.86e-07	_
c47088_g1	9.484	699.508	708.991	6.2047	3.57e-29	_
c58548_g1	4.4025	319.78	324.183	6.18261	5.85e-13	RecName: Full=Early nodulin-75
c3312_g1	0.0295	2.1165	2.146	6.16482	3.97e-05	_
c37516_g1	0.0195	1.3125	1.332	6.0727	2.74e-05	_
c39425_g1	0.069	4.5045	4.5735	6.02863	1.04e-07	RecName: Full=dCTP pyrophosphatase 1
c38972_g1	1.564	101.2	102.764	6.01582	1.91e-19	RecName: Full=36.4 kDa proline-rich protein
c44292_g1	0.662	41.9145	42.5765	5.98447	9.02e-06	_
c19976_g1	0.01	0.629	0.639	5.97499	2.79e-06	_
c50623_g4	0.0195	1.183	1.2025	5.92283	2.09e-05	_
c52284_g1	0.187	10.9805	11.1675	5.87576	5.83e-09	_
c40965_g1	0.21	12.142	12.352	5.85347	0.00278	_
c34553_g1	0.0885	5.0795	5.168	5.84287	0.000329	_
c34759_g1	0.0935	5.3495	5.443	5.83829	5.63e-07	_
c43166_g1	0.405	23.085	23.49	5.83289	1.52e-05	_
c50877_g1	0.0835	4.746	4.8295	5.82879	3.21e-08	RecName: Full=Aluminum-activated malate transporter 12
c54382_g2	0.069	3.919	3.988	5.82775	0.000254	RecName: Full=Probable fatty acyl-CoA reductase 5 [Arabidopsis thaliana]
c37077_g1	1.2085	67.34	68.5485	5.80017	4.15e-07	RecName: Full=21 kDa protein
c38246_g1	0.0925	5.13	5.2225	5.79336	2.32e-08	_
c55365_g5	0.0785	4.3225	4.401	5.78303	0.000254	_
c40535_g4	0.1325	7.2335	7.366	5.77063	2.98e-05	_
c31947_g1	0.0195	1.041	1.0605	5.73835	1.93e-05	_
c34193_g1	0.0935	4.9885	5.082	5.7375	1.13e-05	RecName: Full=Somatic embryogenesis receptor kinase 1
c4945_g1	0.058	3.0725	3.1305	5.72722	2.94e-06	_
c52992_g3	0.103	5.363	5.466	4.74	0.000119	RecName: Full=Pectinesterase;cell wall modification;cell wall thickening [Citrus sinensis]
c53131_g1	0.339	17.363	17.702	5.67859	2.25e-06	_
c34728_g1	0.113	5.613	5.726	5.63438	8.05e-05	_
c34377_g1	0.021	1.042	1.063	5.63282	2e-06	_
c38194_g1	0.29	14.034	14.324	5.59673	1.43e-06	_
c41793_g1	0.096	4.631	4.727	5.59215	9.1e-05	RecName: Full=Potassium transporter 19
c44598_g2	0.069	3.3165	3.3855	5.58692	1.82e-05	_
c28607_g2	0.123	5.879	6.002	5.57884	4.67e-06	RecName: Full=Probable glutathione S-transferase
c54382_g1	0.0665	3.1765	3.243	5.57794	0.000108	RecName: Full=Alcohol-forming fatty acyl-CoA reductase
c48641_g1	1.046	49.8275	50.8735	5.57399	9.52e-07	_
c36167_g1	0.9755	46.1625	47.138	5.56444	4.18e-05	RecName: Full=36.4 kDa proline-rich protein
c54910_g4	0.0195	0.9075	0.927	5.54035	3.07e-05	_
c10356_g1	0.085	3.929	4.014	5.53056	0.00258	RecName: Full=Probable carotenoid cleavage dioxygenase 4, chloroplastic
c49500_g2	0.064	2.952	3.016	5.52748	0.00243	RecName: Full=Phospholipase A1-II 6 [Oryza sativa Japonica Group]
c46702_g2	0.0295	1.354	1.3835	5.52037	6.36e-05	_
c39778_g1	0.0735	3.3485	3.422	5.50963	8.36e-06	RecName: Full=Cytosolic sulfotransferase 15
c40646_g1	0.225	9.5	9.725	5.39993	1.36e-16	RecName: Full=Glycine-rich cell wall structural protein
c45000_g2	0.0395	1.6165	1.656	5.35488	0.000899	RecName: Full=Receptor-like protein kinase THESEUS 1
c9108_g1	0.0345	1.398	1.4325	5.34062	0.0002	_
c47546_g1	0.2175	8.7855	9.003	5.33604	0.000162	RecName: Full=DNA-damage-repair/toleration protein DRT100
c50091_g1	0.0265	1.051	1.0775	5.30963	0.00377	RecName: Full=Probable L-type lectin-domain containing receptor kinase S.5
c41205_g1	0.0195	0.7675	0.787	5.29862	0.00109	RecName: Full=Kinesin-4
c34129_g1	0.3195	12.566	12.8855	5.29757	0.000626	_
c47380_g1	0.0795	3.071	3.1505	5.27161	0.00024	_
c48449_g1	0.135	5.157	5.292	4.48	7.84e-07	RecName: Full=Probable endochitinase B1
c34795_g1	0.0395	1.503	1.5425	5.24985	0.00367	_
c42056_g1	0.727	27.606	28.333	5.24688	1.01e-09	_
c55206_g4	0.049	1.8605	1.9095	5.24676	9.89e-05	_
c47005_g1	0.123	4.6495	4.7725	5.24035	0.00548	RecName: Full=Glutathione gamma-glutamylcysteinyltransferase 3
c52004_g1	0.786	29.044	29.83	5.20757	0.000172	RecName: Full=G-type lectin S-receptor-like serine/threonine-protein kinase At1g34300
c31623_g1	0.167	6.1675	6.3345	5.20677	2.21e-06	_
c41793_g2	0.037	1.3655	1.4025	5.20576	0.00266	RecName: Full=Zinc finger protein JACKDAW
c45948_g2	0.4605	16.762	17.2225	5.18585	5.7e-07	_
c42087_g1	0.0395	1.433	1.4725	5.18104	0.000155	_
c37641_g1	0.032	1.1485	1.1805	5.16554	4.39e-05	_
c49096_g7	0.556	19.8975	20.4535	5.16136	3.24e-05	_
c54474_g6	0.2225	7.96	8.1825	5.16089	3.28e-14	RecName: Full=Retrovirus-related Pol polyprotein from transposon TNT 1-94
c38751_g1	0.118	4.2115	4.3295	5.15748	9.24e-05	_
c13257_g2	0.8595	30.219	31.0785	5.13581	0.000558	_
c52390_g2	1.3305	46.668	47.9985	5.13239	1.39e-09	_
c32558_g1	0.0955	3.321	3.4165	5.11997	2.48e-05	_
c53960_g1	0.059	2.002	2.061	5.08458	0.000294	_
c54471_g1	0.0865	2.912	2.9985	5.07317	8.02e-07	RecName: Full=ABC transporter G family member 11
c38583_g1	0.0475	1.5965	1.644	5.07084	0.000738	_
c42671_g1	0.2375	7.9075	8.145	5.05722	0.00859	_
c55593_g2	0.0475	1.5805	1.628	5.05631	3.04e-05	_
c12197_g1	0.0365	1.2115	1.248	5.05275	5.94e-07	RecName: Full=Uncharacterized mitochondrial protein AtMg00310
c35896_g1	0.1325	4.3805	4.513	5.04703	0.00639	RecName: Full=Glycine-rich cell wall structural protein
c36028_g1	0.4935	16.285	16.7785	5.04435	1.29e-06	RecName: Full=Peroxidase 1
c37540_g1	0.162	5.315	5.477	5.036	0.00268	_
c31821_g1	0.1695	5.4835	5.653	5.01574	0.00013	_
c53309_g1	0.3775	12.043	12.4205	4.99557	0.000194	RecName: Full=GDSL esterase/lipase At5g45910
c55251_g2	0.1915	6.085	6.2765	4.98984	9.76e-06	RecName: Full=Dipeptidyl peptidase 2
c36623_g1	0.3485	10.9325	11.281	4.97132	0.0073	RecName: Full=Arabinogalactan peptide 14
c29342_g1	0.447	13.9955	14.4425	4.96854	7.51e-07	_
c43106_g3	1.75	54.7125	56.4625	4.96644	2.38e-06	RecName: Full=Inorganic pyrophosphatase 1
c39702_g1	0.0395	1.2285	1.268	4.9589	0.000198	_
c39034_g1	0.0785	2.4285	2.507	4.95123	0.000851	_
c45684_g2	0.049	1.506	1.555	4.9418	2.02e-06	_
c54575_g1	0.0295	0.904	0.9335	4.93754	0.00888	RecName: Full=Phospholipase D p1
c33889_g1	0.0245	0.7495	0.774	4.93507	0.00901	RecName: Full=Subtilisin-like protease
c53131_g2	0.554	16.8085	17.3625	4.92316	7.76e-05	RecName:Full=endochitinase PR4-like
c42719_g1	0.922	27.841	28.763	4.9163	6.44e-05	RecName:FullXyloglucan endotransglucosylase
c31437_g1	0.0785	2.358	2.4365	4.90873	6.62e-05	RecName: Full=RNA-binding protein cabeza
c46548_g1	1.683	50.416	52.099	4.90477	1.1e-21	_
c33811_g1	0.127	3.798	3.925	4.90234	0.0193	_
c49450_g2	1.353	40.1165	41.4695	4.88996	5.42e-06	_
c35395_g2	0.0245	0.7245	0.749	4.88613	0.0017	_
c52989_g2	0.064	1.874	1.938	4.87191	0.00492	_
c35934_g1	0.0245	0.716	0.7405	4.86911	0.00122	RecName: Full=Cyclin-D3-1
c48349_g4	0.6205	18.122	18.7425	4.86817	1.86e-06	RecName: Full=Glucomannan 4-beta-mannosyltransferase 2
c44789_g1	0.2595	7.538	7.7975	4.86038	1.28e-05	_
c39831_g1	0.119	3.455	3.574	4.85965	1.26e-06	_
c51895_g3	0.393	11.329	11.722	4.84935	4.45e-05	RecName: Full=Glucomannan 4-beta-mannosyltransferase 2
c23958_g1	0.0345	0.9895	1.024	4.84203	0.0173	RecName: Full=Peroxidase 41
c50875_g2	0.074	2.122	2.196	4.84176	1.22e-05	_
c37558_g1	0.1275	3.6335	3.761	4.83279	0.000932	_
c38361_g1	0.0295	0.838	0.8675	4.82816	0.000681	_
c48647_g2	0.191	5.423	5.614	4.82745	0.000271	RecName: Full=Probable inactive receptor kinase At1g48480
c38474_g1	1.3115	37.1875	38.499	4.82553	5.56e-05	_
c42779_g1	1.57	44.4415	46.0115	4.82307	5.64e-15	RecName: Full=Probable cyclic nucleotide-gated ion channel 10
c31202_g2	0.196	5.5405	5.7365	4.82109	9.3e-05	_
c36874_g1	1.1985	33.1765	34.375	4.79086	0.00506	RecName: Full=Leucine-rich repeat extensin-like protein 1
c67832_g1	1.5035	40.991	42.4945	4.76891	0.0134	_
c58458_g1	0.0885	2.4015	2.49	4.76211	2.26e-06	RecName: Full=Cytosolic sulfotransferase 12
c30839_g1	0.103	2.788	2.891	4.75851	0.000965	_
c50620_g1	0.069	1.8535	1.9225	4.74751	0.000616	_
c51754_g2	0.0785	2.08	2.1585	4.72775	0.000653	_
c45942_g1	0.0725	1.9135	1.986	4.72209	1.35e-05	RecName: Full=Probable trehalose-phosphate phosphatase D
c46052_g1	0.032	0.8425	0.8745	4.71853	0.000117	RecName: Full=ABC transporter B family member 15
c37076_g1	0.113	2.973	3.086	4.71752	0.00182	_
c38065_g1	1.8815	48.996	50.8775	4.70271	0.00027	RecName: Full=Acid phosphatase 1
c44917_g1	0.146	3.799	3.945	4.70158	0.000121	_
c50131_g4	0.266	6.88	7.146	4.69291	2.26e-05	_
c30566_g1	0.286	7.319	7.605	4.67756	0.00091	_
c51672_g1	0.1495	3.8015	3.951	4.66835	8.65e-05	RecName: Full=Protein NRT1/ PTR FAMILY 7.3
c36831_g1	0.058	1.465	1.523	4.6587	0.00068	_
c26493_g1	0.447	11.24	11.687	4.65222	0.00549	RecName: Full=Glycine-rich cell wall structural protein 1.8
c24414_g1	0.4275	10.7055	11.133	4.64628	0.00214	_
c27756_g3	1.2565	31.2465	32.503	4.63621	0.0155	RecName: Full=Linoleate 13S-lipoxygenase 2-1, chloroplastic
c22117_g1	0.053	1.316	1.369	4.63402	0.0152	RecName: Full=Dehydration-responsive element-binding protein 1B
c39460_g1	0.667	16.547	17.214	4.63274	9.4e-06	_
c69415_g1	0.0425	1.0515	1.094	4.62884	0.000331	_
c54952_g2	0.3145	7.78	8.0945	4.62864	4.82e-05	_
c58587_g1	0.3045	7.527	7.8315	4.62756	0.0119	_
c19687_g1	0.069	1.6985	1.7675	4.62152	0.00176	_
c28524_g1	0.0565	1.39	1.4465	4.62069	1.13e-07	_
c49735_g1	1.477	36.324	37.801	4.62018	0.000968	RecName: Full=Probable xyloglucan endotransglucosylase/hydrolase protein 23
c35765_g1	0.2355	5.778	6.0135	4.61677	4.58e-05	_
c45684_g1	0.049	1.202	1.251	4.61651	0.00244	_
c37381_g1	0.049	1.198	1.247	4.6117	0.0104	RecName: Full=Ethylene-responsive transcription factor ERF026 [Arabidopsis thaliana]
c27875_g2	0.031	0.757	0.788	4.60995	2.01e-06	_
c51522_g5	0.037	0.8975	0.9345	4.60031	0.000396	_
c39439_g1	0.1915	4.6405	4.832	4.59886	0.00285	_
c54936_g2	0.069	1.6465	1.7155	4.57666	0.00511	_
c39720_g2	0.09	2.134	2.224	4.56749	0.00218	_
c42424_g1	0.0885	2.095	2.1835	4.56513	0.00413	_
c38925_g1	0.111	2.626	2.737	4.56424	0.000728	_
c58547_g1	0.032	0.754	0.786	4.55842	0.0131	RecName: Full=Lactotransferrin
c32170_g2	0.3735	8.7925	9.166	4.55709	0.0052	_
c41763_g2	0.275	6.442	6.717	4.55001	1.41e-05	_
c54524_g3	0.108	2.526	2.634	4.54775	9.31e-05	_
c31514_g1	0.3635	8.4875	8.851	4.54531	0.00152	_
c46597_g3	0.2945	6.8665	7.161	4.54324	0.00152	_
c36850_g1	0.106	2.4595	2.5655	4.53623	0.00147	RecName: Full=Lamin-like protein
c49605_g2	0.161	3.726	3.887	4.5325	0.00195	RecName: Full=Gibberellin 2-beta-dioxygenase 8
c34266_g1	1.071	24.7345	25.8055	4.52949	4.7e-09	_
c29542_g1	0.121	2.7835	2.9045	4.52382	5.01e-06	RecName: Full=Ethylene-responsive transcription factor ERF003 [Arabidopsis thaliana]
c27756_g1	1.0875	24.9205	26.008	4.51825	0.00639	RecName: Full=Lipoxygenase 4, chloroplastic
c39379_g1	0.0395	0.903	0.9425	4.5148	0.0015	_
c35682_g1	0.069	1.564	1.633	4.5025	0.006	_
c46774_g2	0.9525	21.4595	22.412	4.49375	7.63e-15	RecName: Full=BTB/POZ and TAZ domain-containing protein 4
c41167_g1	0.081	1.818	1.899	4.48829	0.00379	_
c43733_g1	0.3135	7.0115	7.325	4.48319	2.76e-05	RecName: Full=DNA-damage-repair/toleration protein DRT100
c12754_g1	0.06	1.341	1.401	4.4822	0.00352	RecName: Full=(E)-beta-farnesene synthase
c39854_g1	0.2595	5.791	6.0505	4.48001	0.00208	_
c27756_g6	1.4095	31.4435	32.853	4.47951	0.0214	RecName: Full=Linoleate 13S-lipoxygenase 2-1, chloroplastic
c48142_g3	0.0935	2.0845	2.178	4.47859	0.00234	_
c27700_g1	0.069	1.5255	1.5945	4.46654	0.00364	_
c43155_g1	0.053	1.1715	1.2245	4.46622	0.000658	_
c47670_g1	0.1355	2.9855	3.121	4.46161	0.00333	_
c22003_g1	0.1165	2.5515	2.668	4.45294	2.78e-05	_
c32752_g1	0.037	0.809	0.846	4.45054	0.00213	RecName: Full=Phosphate transporter PHO1 homolog 9
c33442_g3	0.992	21.6265	22.6185	4.44632	0.0131	RecName: Full=3-oxo-Delta(4,5)-steroid 5-beta-reductase
c51524_g4	0.067	1.4585	1.5255	4.44418	1.69e-05	_
c27722_g1	0.069	1.494	1.563	4.43644	0.0277	_
c12189_g1	0.0425	0.9195	0.962	4.43531	0.00086	RecName: Full=Transcription factor GAMYB
c54500_g2	6.8485	147.731	154.579	4.43104	3.2e-08	RecName: Full=Caffeic acid 3-O-methyltransferase
c41802_g1	0.753	16.208	16.961	4.42791	0.000409	RecName: Full=Protein trichome birefringence-like 36 [Arabidopsis thaliana]
c47414_g1	0.0895	1.9205	2.01	4.42345	0.000173	RecName: Full=Kinesin KP1
c49173_g1	0.3955	8.461	8.8565	4.41908	0.00012	_
c34379_g1	0.1815	3.869	4.0505	4.41392	0.00301	_
c36811_g1	0.0295	0.627	0.6565	4.40968	0.00205	_
c45000_g1	0.0865	1.837	1.9235	4.40851	1.93e-05	RecName: Full=Receptor-like protein kinase THESEUS 1
c31686_g1	0.1375	2.9145	3.052	4.40574	0.00407	_
c40513_g1	0.069	1.462	1.531	4.4052	0.00286	_
c45264_g1	0.0515	1.088	1.1395	4.40096	6.68e-06	RecName: Full=Probable protein S-acyltransferase 2
c38697_g1	0.0735	1.5445	1.618	4.39325	0.00426	RecName: Full=Vestitone reductase
c48316_g2	0.0835	1.749	1.8325	4.38861	0.00308	_
c43710_g1	0.0885	1.85	1.9385	4.3857	0.005	_
c45216_g3	0.1005	2.095	2.1955	4.38168	0.00248	_
c36723_g1	0.196	4.085	4.281	4.38141	3.68e-05	_
c50780_g1	0.13	2.7025	2.8325	4.37771	4.23e-07	RecName: Full=AP2-like ethylene-responsive transcription factor ANT
c49324_g2	0.182	3.7325	3.9145	4.35813	0.00119	_
c3054_g1	0.054	1.1055	1.1595	4.3556	0.00393	RecName: Full=60S ribosomal protein L17
c48315_g1	0.3685	7.538	7.9065	4.35445	0.000158	_
c4509_g1	0.4925	10.0745	10.567	4.35444	5.05e-05	_
c49287_g1	0.0395	0.8045	0.844	4.34817	0.00349	_
c21974_g1	0.8895	18.0965	18.986	4.34657	0.000617	_
c34414_g1	0.0835	1.686	1.7695	4.33568	0.0307	RecName: Full=Receptor homology region, transmembrane domain- and RING domain-containing protein 1
c28333_g1	0.098	1.971	2.069	4.33	0.000466	_
c46073_g1	0.058	1.165	1.223	4.32813	0.000159	_
c36005_g1	0.098	1.964	2.062	4.32487	0.01	_
c48312_g1	0.3095	6.1805	6.49	4.31971	3.68e-05	_
c35952_g1	0.044	0.8755	0.9195	4.31453	0.00404	_
c42464_g1	0.1905	3.787	3.9775	4.31319	0.000806	_
c38279_g1	0.0825	1.64	1.7225	4.31316	0.000118	_
c51318_g2	0.0555	1.099	1.1545	4.30756	0.000224	_
c48169_g1	1.393	27.4525	28.8455	4.30067	0.000647	RecName: Full=Putative 12-oxophytodienoate reductase 11
c38616_g1	0.0395	0.778	0.8175	4.29985	0.0161	RecName: Full=Cytochrome P450 77A4
c48374_g1	0.253	4.9735	5.2265	4.29705	0.00383	RecName: Full=L-ascorbate oxidase homolog
c53664_g1	0.405	7.957	8.362	4.29623	1.74e-05	RecName: Full=Phosphate transporter PHO1 homolog 1
c44132_g1	0.123	2.416	2.539	4.29589	0.000131	RecName: Full=Cytochrome P450 94C1 [Arabidopsis thaliana]
c38160_g1	0.0265	0.5205	0.547	4.29583	0.00595	RecName: Full=Probable formate dehydrogenase
c32901_g1	4.176	82.0215	86.1975	4.29581	6.17e-14	RecName: Full=Uncharacterized histidine-rich protein DDB_G0274557
c55006_g2	0.3735	7.2945	7.668	4.28763	3.09e-07	_
c54815_g3	0.19	3.7065	3.8965	4.28599	5.17e-06	_
c40801_g1	0.6565	12.742	13.3985	4.27865	8.08e-07	_
c31855_g1	0.307	5.957	6.264	4.27828	1.81e-05	_
c52578_g1	0.2465	4.7785	5.025	4.2769	4.54e-05	RecName: Full=Probable inactive receptor kinase At5g67200
c65450_g1	0.098	1.8975	1.9955	4.27517	0.0347	_
c49612_g3	0.0945	1.8205	1.915	4.26788	0.0204	_
c34589_g2	0.2865	5.514	5.8005	4.26649	1.06e-05	_
c25005_g1	0.0425	0.816	0.8585	4.26303	0.00461	RecName: Full=Cytochrome b
c54311_g1	0.583	11.1755	11.7585	4.2607	0.000476	RecName: Full=Fatty acyl-CoA reductase 2
c40222_g1	0.6115	11.6465	12.258	4.2514	0.00167	RecName: Full=Pectin methylesterase inhibitor family protein [Citrus sinensis]
c53416_g2	0.496	9.3895	9.8855	4.24264	5.87e-05	_
c34049_g2	0.282	5.309	5.591	4.23467	0.000179	_
c32743_g1	0.307	5.756	6.063	4.22876	0.00152	_
c42409_g1	0.074	1.3645	1.4385	4.2047	0.00328	_
c45018_g1	0.123	2.2415	2.3645	4.18773	8.52e-05	RecName: Full=Protein UPSTREAM OF FLC [Arabidopsis thaliana]
c8302_g1	0.069	1.2555	1.3245	4.18552	0.00111	RecName: Full=Putative thermostable pectinesterase [Citrus sinensis]
c3222_g1	0.18	3.2685	3.4485	4.18256	0.000245	_
c54759_g1	0.471	8.527	8.998	4.17824	0.00283	_
c48612_g1	0.106	1.9135	2.0195	4.17408	0.00418	RecName: Full=Aluminum-activated malate transporter 9
c43673_g1	0.064	1.1455	1.2095	4.16176	0.000116	_
c38960_g1	0.1325	2.368	2.5005	4.1596	0.000416	_
c44697_g1	0.162	2.8935	3.0555	4.15875	0.000174	RecName: Full=Scarecrow-like protein 32
c60201_g1	0.1165	2.064	2.1805	4.14704	0.0114	_
c63944_g1	0.0505	0.89	0.9405	4.13945	4.09e-06	RecName: Full=LRR receptor-like serine/threonine-protein kinase FLS2
c40535_g2	0.0955	1.681	1.7765	4.13768	0.000114	_
c8598_g1	0.069	1.2115	1.2805	4.13405	0.0106	_
c41431_g1	0.1435	2.515	2.6585	4.13144	0.000232	_
c27353_g1	0.1405	2.4545	2.595	4.12679	0.0409	_
c54193_g3	0.752	13.098	13.85	4.12247	9.94e-05	RecName: Full=Gibberellin-regulated protein 14
c36570_g1	0.2225	3.871	4.0935	4.12083	0.00329	_
c30620_g1	0.1275	2.202	2.3295	4.11025	0.00109	RecName: Full=Putative membrane protein ycf1
c44921_g1	0.1375	2.374	2.5115	4.10982	0.00469	_
c42059_g1	0.037	0.6375	0.6745	4.10683	0.00241	_
c19518_g1	0.523	9.001	9.524	4.1052	0.0021	_
c30731_g1	0.3705	6.372	6.7425	4.1042	0.00303	_
c34706_g1	0.565	9.6925	10.2575	4.10055	0.000116	RecName: Full=Transcription factor RADIALIS
c7485_g1	0.0635	1.0875	1.151	4.09811	0.00722	_
c49033_g1	0.7715	13.195	13.9665	4.09618	4.7e-05	_
c51102_g1	0.622	10.6	11.222	4.09101	6.52e-07	RecName: Full=Growth-regulating factor 4
c50101_g7	0.1365	2.3215	2.458	4.08808	4.78e-07	_
c21107_g2	0.069	1.1725	1.2415	4.08685	0.0029	_
c46363_g1	0.417	7.005	7.422	4.07027	0.00139	RecName: Full=Methyl-CpG-binding domain-containing protein 7
c27690_g1	0.0785	1.3175	1.396	4.06897	0.00156	RecName: Full=Transposon Ty3-G Gag-Pol polyprotein
c38066_g1	0.1325	2.2095	2.342	4.05966	0.00447	_
c51541_g1	4.0825	68.033	72.1155	4.05871	1.86e-16	RecName: Full=Serine carboxypeptidase-like 27
c34535_g4	0.1665	2.7735	2.94	4.05811	0.0323	_
c33241_g1	0.09	1.497	1.587	4.05601	0.00651	_
c32117_g1	0.1905	3.162	3.3525	4.05297	0.00856	_
c62435_g1	0.243	4.0115	4.2545	4.04511	0.000508	_
c44087_g1	5.0635	83.5395	88.603	4.04425	8.5e-17	RecName: Full=Probable S-adenosylmethionine-dependent methyltransferase At5g38780 [Arabidopsis thaliana]
c14746_g1	0.0845	1.391	1.4755	4.04103	0.00443	RecName: Full=40S ribosomal protein S8-A
c34855_g2	0.4165	6.8405	7.257	4.03771	0.000117	RecName: Full=Protein RADIALIS-like 6
c36673_g1	0.2065	3.3905	3.597	4.03728	0.00198	_
c53050_g4	0.217	3.5365	3.7535	4.02656	2.16e-06	_
c33933_g1	0.0845	1.3735	1.458	4.02276	0.0263	_
c52417_g1	0.2225	3.6155	3.838	4.02232	0.00374	_
c32283_g1	1.134	18.404	19.538	4.02053	6.84e-05	_
c46986_g1	0.098	1.582	1.68	4.01282	2.28e-05	RecName: Full=BEL1-like homeodomain protein 11
c38959_g1	0.1435	2.311	2.4545	4.00939	0.000263	RecName: Full=Cytochrome P450 711A1
c42272_g2	0.2965	4.772	5.0685	4.00849	0.0011	_
c42614_g2	0.123	1.974	2.097	4.00439	0.0236	_
c31425_g1	0.5155	8.261	8.7765	4.00227	5.83e-05	_
c32232_g1	0.1005	1.6085	1.709	4.00045	0.00289	_
c45545_g3	0.5405	8.643	9.1835	3.99917	0.000178	_
c51691_g1	1.12	17.7235	18.8435	3.98409	0.00227	RecName: Full=(R,S)-reticuline 7-O-methyltransferase
c54501_g5	0.198	3.115	3.313	3.97566	1.1e-05	RecName: Full=Feruloyl CoA ortho-hydroxylase 1 [Arabidopsis thaliana]
c35356_g1	0.0565	0.8885	0.945	3.97505	0.0194	RecName: Full=Cytochrome P450 86A4 [Arabidopsis thaliana]
c44607_g1	1.895	29.75	31.645	3.97262	0.000332	RecName: Full=GDSL esterase/lipase At5g14450
c53183_g1	0.209	3.2715	3.4805	3.96838	0.000656	RecName: Full=Probable LRR receptor-like serine/threonine-protein kinase At5g37450
c52335_g2	0.261	4.083	4.344	3.96751	4.54e-05	_
c44142_g1	0.266	4.16	4.426	3.96709	2.08e-05	_
c49237_g1	0.1445	2.259	2.4035	3.96654	0.00447	RecName: Full=Laccase-3
c40299_g1	0.5425	8.453	8.9955	3.96177	0.000731	_
c45550_g1	0.1785	2.7735	2.952	3.95771	4.6e-07	_
c52087_g2	0.103	1.5985	1.7015	3.956	0.00106	_
c49722_g1	0.096	1.472	1.568	3.9386	3.36e-05	_
c39257_g2	0.4225	6.4735	6.896	3.93752	0.00835	RecName: Full=Protein trichome birefringence-like 43 [Arabidopsis thaliana]
c42306_g1	0.1285	1.9595	2.088	3.93065	5.42e-05	RecName: Full=Putative receptor protein kinase ZmPK1
c40903_g1	0.221	3.368	3.589	3.92977	0.0166	RecName: Full=Myb-related protein Hv33
c55432_g2	0.8005	12.147	12.9475	3.92355	0.000312	_
c49962_g2	0.267	4.0195	4.2865	3.9121	2.26e-05	_
c44715_g1	1.6885	25.3045	26.993	3.90558	1.55e-11	RecName: Full=WAT1-related protein At2g37460 [Arabidopsis thaliana]
c44456_g3	0.189	2.7975	2.9865	3.88768	0.00273	RecName: Full=Purple acid phosphatase 15
c50897_g2	0.9375	13.854	14.7915	3.88534	1.2e-05	_
c52000_g3	0.378	5.5725	5.9505	3.88187	8e-05	RecName: Full=Protein argonaute 5 [Arabidopsis thaliana]
c37257_g1	0.1485	2.181	2.3295	3.87645	0.0138	RecName: Full=Ethylene-responsive transcription factor SHINE 2 [Arabidopsis thaliana]
c37305_g1	0.487	7.1525	7.6395	3.87645	0.00695	_
c53252_g3	1.4295	20.9885	22.418	3.87602	0.00263	_
c39890_g1	0.1375	2.0175	2.155	3.87507	0.0334	RecName: Full=Gibberellin-regulated protein 4
c35961_g1	0.0735	1.0765	1.15	3.87246	0.00189	_
c45554_g1	0.113	1.6545	1.7675	3.872	2.35e-05	RecName: Full=Protein UPSTREAM OF FLC [Arabidopsis thaliana]
c30598_g1	0.0985	1.438	1.5365	3.8678	0.0012	_
c45354_g1	0.1285	1.875	2.0035	3.86705	0.00314	_
c26010_g2	0.107	1.552	1.659	3.85845	0.00934	_
c37152_g1	0.2945	4.2545	4.549	3.85265	0.000177	_
c48551_g3	0.334	4.8215	5.1555	3.85156	0.00155	_
c45447_g1	0.0885	1.2775	1.366	3.8515	0.0233	RecName: Full=Protein CHUP1, chloroplastic
c32036_g1	0.3315	4.7665	5.098	3.84585	8.45e-05	_
c34577_g1	0.266	3.8205	4.0865	3.84426	0.000792	_
c34256_g1	0.1435	2.053	2.1965	3.83861	0.000676	_
c52241_g1	0.2615	3.738	3.9995	3.83738	0.00183	RecName: Full=Patellin-3 [Arabidopsis thaliana]
c30602_g1	1.0195	14.5685	15.588	3.83692	3.13e-07	_
c50014_g2	1.7905	25.529	27.3195	3.8337	1.42e-06	_
c39229_g1	2.885	41.036	43.921	3.83025	2.47e-05	_
c54139_g1	1.434	20.391	21.825	3.82982	1.36e-06	_
c43634_g2	0.1555	2.202	2.3575	3.82383	0.0013	_
c49204_g1	1.666	23.575	25.241	3.8228	8.39e-05	_
c39172_g2	0.107	1.514	1.621	3.82268	0.0018	_
c43658_g1	0.135	1.908	2.043	3.82103	0.0478	_
c50962_g1	0.266	3.758	4.024	3.82047	0.0481	RecName: Full=Probable leucine-rich repeat receptor-like protein kinase At1g35710
c48631_g1	0.7735	10.917	11.6905	3.81903	1.14e-05	_
c55365_g2	0.517	7.2815	7.7985	3.816	0.000426	_
c24734_g1	0.069	0.9715	1.0405	3.81555	0.0032	_
c39316_g1	0.119	1.661	1.78	3.80302	9.96e-05	_
c38369_g1	0.2385	3.3205	3.559	3.79934	0.000116	_
c49563_g1	0.303	4.201	4.504	3.79334	0.000361	RecName: Full=Protein IQ-DOMAIN 14 [Arabidopsis thaliana]
c43225_g2	0.069	0.954	1.023	3.78932	0.000607	_
c46625_g1	0.213	2.9395	3.1525	3.78665	0.000568	RecName: Full=Acyl carrier protein 1, chloroplastic
c22991_g1	0.2415	3.314	3.5555	3.77848	0.000352	_
c39045_g1	0.9095	12.459	13.3685	3.77597	5.96e-06	_
c38385_g1	1.6055	21.8645	23.47	3.7675	0.000573	RecName: Full=Pleiotropic drug resistance protein 1
c47631_g1	1.557	20.906	22.463	3.74708	4.66e-06	RecName: Full=Extensin-2
c45520_g1	0.444	5.9515	6.3955	3.74462	0.000282	RecName: Full=Zinc finger CCCH domain-containing protein 46
c38226_g1	0.07	0.9335	1.0035	3.73722	0.000988	RecName: Full=Protein CHUP1, chloroplastic
c53805_g1	0.4985	6.6395	7.138	3.73541	0.000101	RecName: Full=Subtilisin-like protease SBT5.3
c41856_g1	0.0735	0.975	1.0485	3.72959	0.0358	RecName: Full=Probably inactive leucine-rich repeat receptor-like protein kinase At5g06940
c38591_g1	2.2275	29.4695	31.697	3.72573	7.51e-06	RecName: Full=Auxin-induced protein 22B
c49912_g1	0.1915	2.5315	2.723	3.72458	0.00173	_
c16558_g1	0.069	0.9115	0.9805	3.72357	0.00138	RecName: Full=Cytochrome P450 89A2
c43737_g1	0.229	3.0125	3.2415	3.71754	0.0278	_
c41375_g1	0.226	2.9695	3.1955	3.71583	0.000704	_
c48349_g1	0.1915	2.493	2.6845	3.70247	0.0335	RecName: Full=Glucomannan 4-beta-mannosyltransferase 9
c35163_g1	0.192	2.4995	2.6915	3.70246	0.00392	_
c32676_g1	25.5005	331.488	356.989	3.70036	1.94e-07	RecName: Full=14 kDa proline-rich protein DC2.15
c42775_g1	0.3955	5.1285	5.524	3.69679	0.00103	RecName: Full=Protein SRG1
c43867_g1	0.3515	4.555	4.9065	3.69585	0.000384	RecName: Full=Isoflavone 4'-O-methyltransferase
c30577_g1	0.1895	2.451	2.6405	3.6931	0.00168	_
c50971_g1	0.9685	12.5105	13.479	3.69124	3.3e-06	_
c52401_g1	0.4165	5.372	5.7885	3.68907	8.04e-06	RecName: Full=E3 ubiquitin-protein ligase HERC2
c42540_g1	0.651	8.396	9.047	3.68897	0.000289	RecName: Full=Basic 7S globulin
c54261_g1	0.673	8.646	9.319	3.68335	0.000444	RecName: Full=Subtilisin-like protease
c47628_g1	0.1555	1.979	2.1345	3.66979	0.000696	_
c52744_g1	0.337	4.2825	4.6195	3.66763	0.000287	RecName: Full=Boron transporter 4 [Arabidopsis thaliana]
c27674_g1	1.466	18.6085	20.0745	3.666	0.000329	_
c53908_g1	1.264	16.0125	17.2765	3.66313	0.000716	RecName: Full=Patatin-like protein 2
c32501_g1	0.794	10.057	10.851	3.66292	0.0123	_
c50971_g3	3.6745	46.533	50.2075	3.66263	2.51e-16	RecName: Full=Calcineurin B-like protein 4
c41414_g1	0.1275	1.611	1.7385	3.65939	0.0115	_
c45996_g2	14.3395	181.184	195.523	3.65938	0.0478	RecName: Full=GDSL esterase/lipase At5g33370
c46257_g1	0.0935	1.1795	1.273	3.65707	0.00414	_
c25319_g1	0.4545	5.7325	6.187	3.65681	0.0146	RecName: Full=Uncharacterized proline-rich protein
c38868_g1	0.298	3.7245	4.0225	3.64366	3.81e-05	_
c48025_g3	0.857	10.685	11.542	3.64015	8.08e-07	_
c55389_g2	1.904	23.6895	25.5935	3.63714	0.00384	_
c44856_g1	0.4235	5.2505	5.674	3.63202	0.000604	RecName: Full=Endoglucanase 8
c37061_g1	0.1375	1.7045	1.842	3.63185	0.00292	_
c36830_g3	0.0675	0.8355	0.903	3.62968	0.0322	_
c69422_g1	0.054	0.668	0.722	3.62882	0.0113	_
c46560_g1	0.231	2.8575	3.0885	3.62879	0.000224	RecName: Full=Squamosa promoter-binding-like protein 7
c33281_g1	0.082	1.0115	1.0935	3.62473	0.00439	RecName: Full=Probable carboxylesterase 12
c39061_g1	0.6545	8.056	8.7105	3.6216	0.000317	RecName: Full=Chalcone synthase 2
c19017_g1	0.113	1.388	1.501	3.61861	0.0403	RecName: Full=Thaumatin-like protein
c42016_g1	0.111	1.361	1.472	3.61604	0.00018	RecName: Full=Transcription factor HEC1
c32296_g1	1.996	24.4465	26.4425	3.61444	0.000142	_
c35594_g1	0.8095	9.846	10.6555	3.60443	1.35e-05	_
c46948_g1	0.1255	1.5255	1.651	3.60352	0.00559	_
c8144_g1	0.0735	0.892	0.9655	3.60123	0.0201	_
c48734_g2	0.2825	3.416	3.6985	3.59599	0.00159	_
c37793_g1	0.077	0.93	1.007	3.5943	0.00494	_
c44655_g1	1.5595	18.6975	20.257	3.58369	0.00756	RecName: Full=Ornithine decarboxylase
c51333_g1	4.9835	59.4385	64.422	3.57617	1.47e-12	RecName: Full=Probable pectinesterase/pectinesterase inhibitor 12
c49659_g1	0.218	2.595	2.813	3.57333	0.0153	RecName: Full=Probable polygalacturonase non-catalytic subunit JP650
c56219_g1	0.059	0.7015	0.7605	3.57166	0.00775	_
c33727_g1	0.6525	7.7285	8.381	3.56614	0.00159	RecName: Full=ABC transporter G family member 40
c49585_g1	0.5745	6.798	7.3725	3.56473	7.06e-05	RecName: Full=Serine carboxypeptidase 24
c47053_g1	0.7745	9.1625	9.937	3.5644	0.0115	RecName: Full=L-ascorbate oxidase
c32650_g1	2.743	32.3845	35.1275	3.56148	0.000108	_
c4500_g1	0.0785	0.921	0.9995	3.55244	0.00055	_
c50020_g3	2.1905	25.697	27.8875	3.55227	0.00298	RecName: Full=Mulatexin
c33732_g1	0.1475	1.73	1.8775	3.55199	0.00558	_
c48734_g1	0.2065	2.401	2.6075	3.53942	0.00406	_
c42191_g1	0.097	1.125	1.222	3.5358	0.00295	RecName: Full=30 kDa heat shock protein
c48208_g1	0.321	3.696	4.017	3.52532	0.00866	RecName: Full=Patatin-like protein 3
c36500_g1	0.19	2.169	2.359	3.51296	0.0118	_
c50716_g2	0.3465	3.945	4.2915	3.5091	0.00276	_
c41001_g2	0.1745	1.979	2.1535	3.50347	0.00957	RecName: Full=Putative transcription factor bHLH041
c8545_g1	0.123	1.3945	1.5175	3.50302	0.0072	_
c35372_g1	0.086	0.9745	1.0605	3.50225	0.00913	_
c38987_g1	0.484	5.4775	5.9615	3.50044	0.00479	RecName: Full=Fasciclin-like arabinogalactan protein 12
c48699_g2	0.3175	3.586	3.9035	3.49755	3.17e-05	_
c52737_g4	0.2065	2.328	2.5345	3.49488	0.0246	RecName: Full=Putative wall-associated receptor kinase-like 11
c53120_g1	0.5425	6.1065	6.649	3.49265	0.00304	_
c6229_g1	0.069	0.776	0.845	3.49139	0.00703	_
c53353_g1	0.3375	3.764	4.1015	3.47931	0.0139	_
c49385_g1	117.573	1311.04	1428.61	3.47908	2.49e-15	RecName: Full=Ethylene-responsive transcription factor ERF107 [Arabidopsis thaliana]
c43511_g1	1.233	13.7305	14.9635	3.47714	0.0001	RecName: Full=Beta-hexosaminidase 2
c34548_g1	0.85	9.4585	10.3085	3.47608	0.00216	_
c44484_g1	0.998	11.095	12.093	3.47473	0.00321	RecName: Full=Fasciclin-like arabinogalactan protein 10
c53436_g1	0.1545	1.7135	1.868	3.47127	0.00113	_
c46676_g2	0.403	4.454	4.857	3.46625	0.00142	_
c51412_g2	4.9215	54.317	59.2385	3.46423	1.28e-17	RecName: Full=ABC transporter C family member 3
c54896_g4	0.1475	1.627	1.7745	3.46343	0.00713	_
c36607_g1	0.2955	3.2455	3.541	3.45721	0.000109	RecName: Full=UDP-glycosyltransferase 85A5 [Arabidopsis thaliana]
c56318_g1	0.1815	1.992	2.1735	3.45618	0.0013	_
c37512_g1	0.1815	1.991	2.1725	3.45545	0.0194	_
c44120_g2	0.7125	7.797	8.5095	3.45196	3.09e-06	_
c39627_g1	0.143	1.5615	1.7045	3.44885	0.00274	_
c15514_g1	0.2805	3.061	3.3415	3.44793	5.17e-05	_
c51218_g1	0.709	7.725	8.434	3.44568	1.43e-05	RecName: Full=Acyl-CoA-binding domain-containing protein 3
c41775_g2	1.009	10.9565	11.9655	3.44079	7.54e-05	_
c47779_g1	4.8485	52.6015	57.45	3.43949	0.00217	RecName: Full=Serine/threonine-protein kinase WNK2
c29237_g1	0.6695	7.2615	7.931	3.43911	0.00683	RecName: Full=14 kDa proline-rich protein DC2.15
c48519_g1	0.933	10.105	11.038	3.43705	0.05	_
c31464_g1	0.383	4.14	4.523	3.43421	0.00119	_
c45077_g1	0.065	0.702	0.767	3.43296	0.000802	RecName: Full=Subtilisin-like protease
c49522_g3	0.1515	1.636	1.7875	3.43278	0.0101	RecName: Full=DNA (cytosine-5)-methyltransferase 1B
c35841_g1	0.457	4.919	5.376	3.4281	0.00434	_
c48349_g3	0.3045	3.269	3.5735	3.42434	0.0256	RecName: Full=Glucomannan 4-beta-mannosyltransferase 9
c46826_g2	0.244	2.6175	2.8615	3.42324	0.0307	_
c27756_g2	1.4735	15.784	17.2575	3.42114	0.0362	RecName: Full=Linoleate 13S-lipoxygenase 2-1, chloroplastic
c54349_g2	0.09	0.952	1.042	3.40296	0.0141	_
c40830_g1	0.098	1.036	1.134	3.4021	0.00277	_
c42549_g1	1.8125	19.129	20.9415	3.39971	0.00899	RecName: Full=Bidirectional sugar transporter SWEET17
c43401_g2	0.4065	4.2885	4.695	3.39915	0.000851	_
c48907_g1	0.557	5.8695	6.4265	3.39749	6.32e-05	_
c45042_g2	2.7815	29.3085	32.09	3.39738	5.56e-06	RecName: Full=Homeobox-leucine zipper protein ATHB-13
c43296_g1	1.622	17.0765	18.6985	3.39617	0.000115	_
c38257_g1	2.456	25.8005	28.2565	3.39302	0.0453	RecName: Full=Fasciclin-like arabinogalactan protein 12
c39672_g1	0.1825	1.9155	2.098	3.39175	0.00191	RecName: Full=L-type lectin-domain containing receptor kinase IX.1
c26597_g1	0.0665	0.6975	0.764	3.39077	0.000438	RecName: Full=Cytochrome c oxidase subunit 1
c37564_g1	0.4495	4.701	5.1505	3.38657	0.000122	_
c40949_g1	0.329	3.4385	3.7675	3.38562	0.00187	_
c24849_g1	0.1275	1.3285	1.456	3.38123	0.0418	RecName: Full=UDP-glycosyltransferase 76F1 [Arabidopsis thaliana]
c46597_g4	2.15	22.3835	24.5335	3.38003	1.44e-06	_
c39392_g1	0.749	7.784	8.533	3.37747	7.23e-05	_
c24107_g1	0.1635	1.699	1.8625	3.37732	0.0245	_
c42296_g1	0.278	2.886	3.164	3.37591	3.93e-05	RecName: Full=Receptor protein kinase-like protein At4g34220
c24106_g1	0.0785	0.814	0.8925	3.37426	0.0183	_
c38426_g1	52.904	548.505	601.409	3.37406	4.73e-06	RecName: Full=Cytosolic sulfotransferase 15
c2763_g1	0.167	1.73	1.897	3.37285	0.0124	_
c40751_g1	0.493	5.0915	5.5845	3.36843	0.0045	_
c45268_g1	0.5355	5.53	6.0655	3.36832	0.000227	_
c17261_g1	0.8235	8.4925	9.316	3.36635	0.00291	_
c21942_g1	1.056	10.8855	11.9415	3.36573	0.00383	_
c44827_g2	0.066	0.679	0.745	3.36287	0.00329	_
c40078_g1	0.8005	8.225	9.0255	3.36104	3.96e-05	_
c37367_g1	0.3585	3.6835	4.042	3.36103	0.0126	_
c38181_g1	0.232	2.377	2.609	3.35695	0.000125	_
c29661_g1	0.324	3.316	3.64	3.35538	0.000867	_
c38124_g1	0.2505	2.5635	2.814	3.35523	0.0124	_
c37709_g2	1.2195	12.4775	13.697	3.35497	0.0104	_
c45944_g1	0.098	1.001	1.099	3.35252	0.023	_
c46301_g1	0.2855	2.9035	3.189	3.34623	5.31e-05	RecName: Full=Equilibrative nucleotide transporter 8
c52889_g2	0.1645	1.6725	1.837	3.34585	0.0035	RecName: Full=Cationic amino acid transporter 1
c68490_g1	0.645	6.555	7.2	3.34522	0.0065	_
c35566_g1	0.2965	3.0105	3.307	3.3439	0.000732	_
c27317_g1	0.249	2.528	2.777	3.34378	0.00358	_
c35921_g1	0.211	2.142	2.353	3.34364	0.0128	_
c39243_g1	0.1475	1.4935	1.641	3.33991	0.0138	_
c51410_g2	0.172	1.739	1.911	3.33778	0.00418	_
c28493_g1	0.1365	1.379	1.5155	3.33665	0.000268	_
c26299_g1	0.2015	2.0355	2.237	3.33653	0.0155	_
c31362_g1	0.333	3.3635	3.6965	3.33637	0.00271	_
c43849_g1	0.1325	1.3315	1.464	3.32899	0.018	_
c37429_g1	0.171	1.7135	1.8845	3.32488	0.0024	_
c32566_g1	0.4505	4.5095	4.96	3.32337	0.00107	_
c37183_g1	0.0735	0.7335	0.807	3.31898	0.018	_
c36701_g1	0.4305	4.2905	4.721	3.31706	0.0122	RecName: Full=3-hydroxyisobutyryl-CoA hydrolase-like protein 1, mitochondrial
c43910_g1	0.2615	2.6035	2.865	3.31557	4.97e-05	RecName: Full=Protein NRT1/ PTR FAMILY 7.3
c39927_g2	0.1405	1.3945	1.535	3.31111	0.00109	_
c56280_g1	0.0565	0.5605	0.617	3.31039	0.0144	_
c40559_g2	0.1605	1.592	1.7525	3.3102	0.0461	_
c40043_g1	0.044	0.4345	0.4785	3.30378	0.00623	_
c41898_g1	0.0835	0.824	0.9075	3.3028	0.0287	_
c37184_g1	0.1475	1.4535	1.601	3.30074	0.00462	_
c64128_g1	0.162	1.5955	1.7575	3.29994	0.0166	_
c43961_g1	0.1115	1.0955	1.207	3.29647	0.00332	RecName: Full=Cytochrome P450 710A2
c45953_g1	0.163	1.6005	1.7635	3.29558	6.89e-05	RecName: Full=Probable pectinesterase inhibitor 13
c36830_g2	0.0885	0.8655	0.954	3.28978	0.0372	RecName: Full=Transposon Tf2-1 polyprotein
c50888_g1	1.6445	16.0375	17.682	3.28573	8.81e-10	RecName: Full=Probable leucine-rich repeat receptor-like protein kinase At1g68400
c37741_g1	0.6925	6.739	7.4315	3.28265	0.000535	RecName: Full=Probable LRR receptor-like serine/threonine-protein kinase At3g47570
c50330_g4	0.417	4.0575	4.4745	3.28247	1.98e-05	_
c51524_g5	0.381	3.702	4.083	3.28044	0.0133	_
c34571_g2	0.5895	5.7265	6.316	3.28009	0.00915	RecName: Full=Fasciclin-like arabinogalactan protein 12
c48624_g1	0.3675	3.5665	3.934	3.27869	0.00454	RecName: Full=Probable xyloglucan endotransglucosylase/hydrolase protein 33
c35691_g1	0.098	0.9505	1.0485	3.27783	0.00334	_
c52479_g2	0.19	1.8355	2.0255	3.2721	0.000995	_
c53121_g2	0.417	4.012	4.429	3.2662	0.0298	_
c40839_g1	0.27	2.593	2.863	3.26359	0.00734	_
c50790_g1	0.1425	1.366	1.5085	3.26092	0.0221	_
c40076_g2	0.22	2.1065	2.3265	3.25927	0.000185	_
c52889_g1	0.4445	4.241	4.6855	3.25415	0.00324	RecName: Full=Cationic amino acid transporter 1
c49522_g4	0.1375	1.3075	1.445	3.24931	0.00321	RecName: Full=DNA (cytosine-5)-methyltransferase 1A
c53429_g1	1.5495	14.6985	16.248	3.24579	3.51e-05	_
c33379_g1	0.517	4.9015	5.4185	3.24499	0.000595	_
c32410_g1	0.328	3.1085	3.4365	3.24445	0.0174	_
c32806_g1	0.1435	1.3495	1.493	3.2333	0.0069	RecName: Full=60S ribosomal protein L16
c64663_g1	0.1275	1.1975	1.325	3.23146	0.0262	_
c32404_g1	2.228	20.898	23.126	3.22954	0.000104	_
c46217_g2	3.589	33.6515	37.2405	3.22902	5.47e-05	RecName:Full=L-ascorbate oxidase
c55061_g1	50.75	475.69	526.44	3.22854	0.00453	RecName:Full=LRR receptor-like serine threonine-protein kinase
c45337_g2	8.286	77.2615	85.5475	3.221	0.00718	RecName: Full=Glucan endo-1,3-beta-glucosidase, acidic isoform PR-Q'
c20244_g1	0.059	0.55	0.609	3.22064	0.0157	_
c29780_g1	0.1895	1.7665	1.956	3.22062	0.0358	_
c7077_g1	0.1865	1.738	1.9245	3.22018	0.0259	_
c37440_g1	0.6325	5.8685	6.501	3.21385	0.00143	_
c51617_g1	1.464	13.5805	15.0445	3.21355	0.00299	_
c38885_g1	2.564	23.75	26.314	3.21146	1.62e-05	RecName: Full=Aldose 1-epimerase
c29472_g1	0.1095	1.0135	1.123	3.21034	0.00173	RecName: Full=Cytochrome P450 90A1 [Arabidopsis thaliana]
c46038_g1	0.8175	7.5635	8.381	3.20976	5.35e-05	RecName: Full=1-aminocyclopropane-1-carboxylate oxidase homolog
c40329_g1	3.2555	30.1175	33.373	3.20965	8.7e-07	RecName: Full=Probable pectinesterase/pectinesterase inhibitor 32
c34507_g1	0.1995	1.844	2.0435	3.20838	0.0106	_
c4849_g1	0.085	0.7855	0.8705	3.20808	0.0413	RecName: Full=Metal transporter Nramp5 [Oryza sativa Japonica Group]
c51412_g1	7.759	71.588	79.347	3.20578	2.95e-11	RecName: Full=ABC transporter C family member 3
c52209_g3	0.1945	1.7945	1.989	3.20574	0.0011	RecName: Full=GDSL esterase/lipase At3g26430
c35827_g1	0.265	2.4425	2.7075	3.20429	0.00721	_
c37317_g1	0.2355	2.1705	2.406	3.20423	0.00897	_
c42468_g1	0.4245	3.9095	4.334	3.20315	0.00265	_
c44585_g2	0.385	3.545	3.93	3.20286	0.0115	_
c41517_g1	0.471	4.3135	4.7845	3.19506	0.00462	_
c55270_g2	0.858	7.844	8.702	3.19254	9.99e-05	_
c53780_g1	3.061	27.9025	30.9635	3.18832	0.00119	RecName: Full=G-type lectin S-receptor-like serine/threonine-protein kinase CES101
c37173_g1	0.3665	3.34	3.7065	3.18796	0.000174	_
c42679_g1	0.9595	8.7115	9.671	3.18257	0.00766	_
c52792_g1	1.047	9.497	10.544	3.18121	1.54e-05	_
c43443_g1	1.064	9.622	10.686	3.17684	0.0107	RecName: Full=Zinc finger protein NUTCRACKER [Arabidopsis thaliana]
c29183_g1	0.182	1.645	1.827	3.17608	0.00335	_
c42861_g1	0.123	1.1115	1.2345	3.17578	0.0201	RecName: Full=NAC domain-containing protein 43
c45881_g1	0.0665	0.5985	0.665	3.16993	0.0141	_
c40401_g1	0.4045	3.5985	4.003	3.15318	0.00331	_
c22651_g1	0.127	1.1295	1.2565	3.15278	0.00743	RecName: Full=Probable LRR receptor-like serine/threonine-protein kinase At1g74360
c35386_g2	0.3585	3.185	3.5435	3.15125	0.00981	_
c32349_g1	14.2585	126.654	140.912	3.151	0.000269	_
c42479_g1	0.174	1.5455	1.7195	3.15091	0.00146	RecName: Full=60S ribosomal protein L10-A
c50320_g1	0.1895	1.683	1.8725	3.15077	0.00103	_
c53615_g7	0.5425	4.8135	5.356	3.14939	0.0324	_
c46537_g1	0.104	0.9225	1.0265	3.14897	0.000369	RecName: Full=Probable LRR receptor-like serine/threonine-protein kinase At1g56140
c52640_g3	0.2955	2.621	2.9165	3.14889	0.000513	_
c42545_g1	0.1905	1.688	1.8785	3.14745	0.00182	_
c36529_g1	0.231	2.046	2.277	3.14684	0.00736	_
c28817_g1	0.087	0.7675	0.8545	3.14108	0.0114	_
c38830_g1	0.2225	1.9615	2.184	3.14008	0.00539	_
c33530_g1	0.36	3.1735	3.5335	3.14001	0.00559	_
c42051_g1	0.5185	4.5705	5.089	3.13994	0.000741	_
c19754_g1	0.196	1.723	1.919	3.136	0.0129	RecName: Full=60S ribosomal protein L32
c43252_g1	0.6585	5.7875	6.446	3.13568	0.000427	_
c53956_g1	1.415	12.4325	13.8475	3.13524	1.05e-05	RecName: Full=Uncharacterized RING finger protein C2F3.16 [Schizosaccharomyces pombe 972h-]
c38582_g1	0.1905	1.671	1.8615	3.13285	0.00173	_
c29711_g1	1.629	14.2715	15.9005	3.13108	1.12e-05	RecName: Full=Esterase
c10821_g2	0.0825	0.7215	0.804	3.12853	0.00267	RecName: Full=Transposase for insertion sequence-like element IS431mec [Staphylococcus aureus subsp. aureus Mu50]
c42022_g1	0.5475	4.7805	5.328	3.12623	0.000904	RecName: Full=Abscisic acid receptor PYL4
c59693_g1	0.102	0.89	0.992	3.12524	0.0235	RecName: Full=40S ribosomal protein S12 [Blumeria graminis f. sp. hordei]
c4392_g1	0.3115	2.716	3.0275	3.12418	0.00121	_
c40172_g1	1.3355	11.6375	12.973	3.12333	2.59e-05	_
c27259_g1	2.1295	18.55	20.6795	3.12283	0.000547	_
c28454_g1	0.397	3.4525	3.8495	3.12043	0.0382	RecName: Full=36.4 kDa proline-rich protein
c67454_g1	1	8.687	9.687	3.11886	0.000401	RecName: Full=Dirigent protein 19
c47863_g1	1.2265	10.6505	11.877	3.1183	0.00249	RecName: Full=WEB family protein At2g40480 [Arabidopsis thaliana]
c42981_g1	0.1325	1.1495	1.282	3.11694	0.0319	_
c42978_g1	0.447	3.876	4.323	3.11622	0.00497	_
c49324_g1	2.236	19.36	21.596	3.11409	0.000145	RecName: Full=Transcription factor FAMA
c45861_g1	0.707	6.1165	6.8235	3.11292	0.00179	RecName: Full=Proline dehydrogenase 1, mitochondrial
c50101_g2	0.3625	3.133	3.4955	3.11149	0.000611	_
c45520_g2	0.632	5.459	6.091	3.11064	9.9e-05	_
c44475_g1	1.2075	10.4265	11.634	3.11016	4.52e-05	RecName: Full=Protein NRT1/ PTR FAMILY 1.2
c50770_g1	0.1365	1.178	1.3145	3.10937	0.000504	RecName: Full=Pelargonidin 3-O-(6-caffeoylglucoside) 5-O-(6-O-malonylglucoside) 4'''-malonyltransferase
c49711_g1	0.3365	2.899	3.2355	3.10688	0.00251	_
c41616_g1	0.6825	5.879	6.5615	3.10667	0.00302	_
c40536_g1	1.184	10.1835	11.3675	3.10449	0.00063	_
c36109_g1	0.4245	3.6465	4.071	3.10268	0.00472	_
c48828_g1	2.483	21.2545	23.7375	3.09761	2.85e-05	RecName: Full=Transcription factor bHLH63
c54612_g1	0.9325	7.9645	8.897	3.09441	0.00236	RecName: Full=Protein IRREGULAR XYLEM 15
c17873_g1	0.3775	3.2235	3.601	3.09408	0.00177	_
c55228_g6	0.298	2.5445	2.8425	3.094	0.00521	_
c36150_g2	0.1895	1.613	1.8025	3.08948	0.000399	_
c49145_g1	1.2975	11.03	12.3275	3.08763	0.000483	_
c29666_g1	0.1815	1.5415	1.723	3.08629	0.00431	RecName: Full=L-ascorbate peroxidase [Citrus sinensis]
c49640_g5	0.1205	1.021	1.1415	3.08288	0.00233	_
c50846_g1	1.8245	15.4575	17.282	3.08273	0.00385	RecName: Full=Subtilisin-like protease
c51085_g2	0.3645	3.0785	3.443	3.07824	0.000376	RecName: Full=RING-H2 finger protein ATL1 [Arabidopsis thaliana]
c49590_g2	1.808	15.2455	17.0535	3.07592	0.0123	RecName: Full=Shikimate O-hydroxycinnamoyltransferase
c44465_g3	1.265	10.655	11.92	3.07432	6.55e-05	RecName: Full=Chavicol O-methyltransferase
c51170_g1	4.9935	42.016	47.0095	3.07282	2.88e-07	RecName: Full=Nitrate reductase [NAD(P)H]
c53125_g5	0.118	0.99	1.108	3.06864	0.00212	_
c59208_g1	0.127	1.0625	1.1895	3.06456	0.0144	_
c53203_g1	0.347	2.9025	3.2495	3.06429	0.000684	_
c66764_g1	4.5815	38.25	42.8315	3.06157	0.0471	_
c53780_g5	0.976	8.1475	9.1235	3.0614	0.00781	RecName: Full=G-type lectin S-receptor-like serine/threonine-protein kinase SD1-13
c52390_g1	57.741	480.967	538.708	3.05827	3.42e-08	RecName: Full=Protein trichome birefringence-like 38 [Arabidopsis thaliana]
c52352_g1	0.521	4.3035	4.8245	3.04616	3.57e-05	_
c45845_g1	0.0935	0.772	0.8655	3.04556	0.0238	_
c45192_g1	0.5715	4.7175	5.289	3.0452	0.000486	RecName: Full=Transcription repressor MYB4
c42861_g2	0.412	3.3955	3.8075	3.04291	0.00101	RecName: Full=NAC domain-containing protein 12
c59503_g1	0.1745	1.4375	1.612	3.04226	0.0127	RecName: Full=F-box protein PP2-B15
c48901_g1	0.3235	2.658	2.9815	3.0385	0.0151	RecName: Full=Cytochrome P450 71A1
c51460_g4	0.2945	2.412	2.7065	3.03389	0.00226	_
c50131_g3	0.4535	3.7085	4.162	3.03166	0.00344	_
c16275_g1	4.2475	34.715	38.9625	3.03087	0.000106	_
c44761_g1	1.9375	15.8305	17.768	3.03044	1.78e-07	RecName: Full=Probable dynein light chain
c45335_g6	0.116	0.947	1.063	3.02924	0.00433	RecName: Full=Probable LRR receptor-like serine/threonine-protein kinase At3g47570
c52737_g7	0.418	3.4115	3.8295	3.02883	0.0162	_
c44266_g1	0.3	2.4445	2.7445	3.0265	0.0153	_
c32964_g1	2.4035	19.581	21.9845	3.02625	3.31e-05	RecName: Full=Brassinosteroid-regulated protein BRU1
c49651_g2	1.2905	10.448	11.7385	3.01722	8.39e-07	RecName: Full=Cysteine-rich receptor-like protein kinase 26
c35603_g1	0.221	1.7875	2.0085	3.01582	0.017	_
c35995_g1	0.334	2.7005	3.0345	3.01531	0.0194	RecName: Full=Calmodulin-like protein 1 [Arabidopsis thaliana]
c38648_g1	0.053	0.4285	0.4815	3.01523	0.0498	_
c49534_g1	0.3475	2.8095	3.157	3.01523	0.00162	_
c49311_g1	0.38	3.0705	3.4505	3.0144	0.00142	RecName: Full=LRR receptor-like serine/threonine-protein kinase ERECTA
c30793_g1	1.331	10.7475	12.0785	3.01342	0.012	_
c66894_g1	0.0935	0.7545	0.848	3.01248	0.0142	_
c53844_g1	0.785	6.331	7.116	3.01167	0.000174	RecName: Full=Retrovirus-related Pol polyprotein from transposon TNT 1-94
c54910_g1	0.225	1.807	2.032	3.0056	0.00276	_
c36060_g1	1.5935	12.7845	14.378	3.00412	0.000213	_
c41143_g1	1.581	12.6825	14.2635	3.00393	8.46e-05	_
c52272_g3	3.582	28.626	32.208	2.99849	9.08e-05	_
c44492_g1	3.5695	28.4855	32.055	2.99643	0.0118	RecName: Full=Probable terpene synthase 2
c46230_g2	0.8265	6.594	7.4205	2.99607	4.83e-05	_
c53453_g1	6.2075	49.4915	55.699	2.9951	8.07e-08	_
c50358_g1	3.2525	25.8815	29.134	2.9923	8.5e-07	RecName: Full=Probable GMP synthase [glutamine-hydrolyzing]
c27087_g1	0.6045	4.785	5.3895	2.9847	0.00704	_
c44489_g3	0.2745	2.172	2.4465	2.98415	0.00464	_
c49316_g1	1.5895	12.5655	14.155	2.98282	9.6e-05	RecName: Full=Probable leucine-rich repeat receptor-like protein kinase At2g33170
c45765_g1	0.226	1.7845	2.0105	2.98113	0.00503	_
c24895_g1	9.7455	76.6505	86.396	2.97549	0.0125	RecName: Full=Uncharacterized proline-rich protein
c49561_g1	3.902	30.6165	34.5185	2.97202	6.61e-07	RecName: Full=Aspartic proteinase CDR1
c42413_g1	0.0825	0.645	0.7275	2.96683	0.0093	RecName: Full=Probable WRKY transcription factor 27
c44730_g1	0.352	2.743	3.095	2.96211	0.00715	_
c39090_g1	0.5905	4.6	5.1905	2.96162	0.000227	_
c47710_g1	1.836	14.2845	16.1205	2.95981	0.00347	RecName: Full=Glutamate receptor 3.1
c48441_g2	2.265	17.605	19.87	2.9584	2.12e-06	RecName: Full=Growth-regulating factor 8
c38715_g1	0.8355	6.4925	7.328	2.95806	0.00704	_
c41598_g1	0.074	0.5745	0.6485	2.95671	0.0128	RecName: Full=Elongation factor 3
c48246_g3	1.2835	9.947	11.2305	2.95418	0.02	RecName: Full=Cytochrome P450 71B22 [Arabidopsis thaliana]
c25556_g1	0.4075	3.1485	3.556	2.94979	0.0493	_
c42058_g1	0.3135	2.4215	2.735	2.94936	0.00119	_
c47287_g1	0.431	3.305	3.736	2.93889	0.000746	_
c54150_g1	2.1035	16.1125	18.216	2.93732	0.0139	_
c49801_g1	1.6985	13.0005	14.699	2.93623	2.52e-06	RecName: Full=Oviduct-specific glycoprotein
c56677_g1	0.562	4.3005	4.8625	2.93586	0.00493	_
c51343_g1	0.148	1.132	1.28	2.9352	0.0161	RecName: Full=Inactive TPR repeat-containing thioredoxin TTL3
c45710_g2	1.39	10.6145	12.0045	2.93288	0.00926	_
c41856_g2	0.1255	0.9575	1.083	2.93159	0.038	RecName: Full=Probably inactive leucine-rich repeat receptor-like protein kinase At5g06940
c44095_g2	0.465	3.5465	4.0115	2.93109	0.0179	RecName: Full=Auxin-induced protein AUX22 [Glycine max]
c38233_g1	0.1115	0.849	0.9605	2.92872	0.0486	_
c37029_g1	0.1595	1.212	1.3715	2.92576	0.00277	_
c48246_g1	1.1965	9.082	10.2785	2.92419	0.00998	RecName: Full=Cytochrome P450 71A9
c47106_g1	0.694	5.26	5.954	2.92206	0.000581	RecName: Full=Probable acyl-activating enzyme 12, peroxisomal [Arabidopsis thaliana]
c35717_g1	0.71	5.377	6.087	2.92091	0.0013	_
c51601_g1	2.114	16.009	18.123	2.92084	4.82e-05	_
c64228_g1	0.0955	0.7225	0.818	2.91942	0.00582	_
c51927_g3	0.1255	0.9485	1.074	2.91796	0.0042	RecName: Full=Putative wall-associated receptor kinase-like 13
c45216_g1	1.1405	8.6145	9.755	2.9171	0.00182	_
c50203_g1	0.251	1.8955	2.1465	2.91682	0.00137	_
c58551_g1	0.339	2.554	2.893	2.9134	0.0014	_
c44762_g1	0.1325	0.9975	1.13	2.91232	0.0128	_
c41340_g1	1.0255	7.6955	8.721	2.90769	0.000655	RecName: Full=Splicing factor U2af large subunit B
c54118_g2	0.8055	6.0345	6.84	2.90528	0.0181	_
c32598_g1	0.376	2.814	3.19	2.90382	0.0411	_
c48585_g1	0.313	2.3425	2.6555	2.90381	0.0155	_
c42317_g1	0.326	2.4295	2.7555	2.89772	0.000885	_
c56231_g1	0.2505	1.865	2.1155	2.89629	0.000958	RecName: Full=Transcription repressor OFP6
c54906_g2	0.3935	2.929	3.3225	2.89597	0.00993	_
c40894_g2	66.713	496.323	563.036	2.89524	6.35e-10	RecName: Full=Auxin-binding protein ABP19a
c53712_g6	0.1525	1.1325	1.285	2.89263	0.0181	RecName: Full=Copia protein
c39172_g1	1.6725	12.4045	14.077	2.89079	0.000132	RecName: Full=Expansin-A4
c30338_g1	0.261	1.9285	2.1895	2.88536	0.0111	_
c49240_g2	0.0905	0.663	0.7535	2.87302	0.00645	_
c37439_g2	0.177	1.2965	1.4735	2.8728	0.00467	RecName: Full=Squamosa promoter-binding-like protein 13A [Arabidopsis thaliana]
c2154_g1	0.243	1.7775	2.0205	2.87082	0.0254	_
c51495_g3	0.238	1.7405	1.9785	2.87047	0.023	_
c38490_g1	7.0445	51.3845	58.429	2.86676	0.00437	_
c38119_g2	0.0555	0.4045	0.46	2.86558	0.017	_
c38948_g1	0.617	4.483	5.1	2.86112	0.0103	RecName: Full=Germin-like protein subfamily 3 member 2
c45945_g6	1.9005	13.8035	15.704	2.86058	0.031	RecName: Full=Wall-associated receptor kinase-like 2
c31121_g1	0.1325	0.962	1.0945	2.86004	0.0229	_
c38010_g1	0.284	2.059	2.343	2.85798	0.00262	_
c35104_g1	0.3195	2.3155	2.635	2.85744	0.0419	_
c51655_g1	3.7465	27.141	30.8875	2.85686	5.57e-05	_
c39268_g2	0.6355	4.6035	5.239	2.85677	0.008	_
c37715_g1	0.27	1.949	2.219	2.8517	0.00429	RecName: Full=Xyloglucan endotransglucosylase/hydrolase protein A
c27642_g1	0.7725	5.574	6.3465	2.85111	0.0074	_
c51979_g1	0.877	6.3215	7.1985	2.84962	0.0062	RecName: Full=L-ascorbate oxidase homolog
c38067_g1	2.0665	14.858	16.9245	2.84598	0.00859	_
c44566_g1	0.224	1.6105	1.8345	2.84594	0.00858	RecName: Full=Protein trichome birefringence-like 43 [Arabidopsis thaliana]
c47880_g1	0.278	1.997	2.275	2.84468	0.00188	RecName: Full=Alcohol dehydrogenase 1
c16875_g1	1.57	11.277	12.847	2.84455	0.000438	_
c8465_g1	0.113	0.8105	0.9235	2.84249	0.00082	_
c52903_g1	0.1905	1.3625	1.553	2.83839	0.000136	RecName: Full=ABC transporter C family member 10
c35259_g1	0.344	2.4595	2.8035	2.83788	0.0217	_
c42943_g1	5.176	37.006	42.182	2.83785	0.0126	RecName: Full=Vegetative cell wall protein gp1
c47102_g4	0.14	1.0005	1.1405	2.83722	0.042	_
c46367_g1	0.583	4.1655	4.7485	2.83692	0.0142	RecName: Full=WAT1-related protein At5g40230
c49104_g1	0.2575	1.8395	2.097	2.83667	0.00721	_
c48020_g2	4.2275	30.1425	34.37	2.83392	7.73e-07	RecName: Full=Sugar transporter ERD6-like 16 [Arabidopsis thaliana]
c42215_g1	0.108	0.7655	0.8735	2.82537	0.034	RecName: Full=Rop guanine nucleotide exchange factor 1
c51301_g2	5.742	40.615	46.357	2.82239	1.74e-06	_
c70218_g1	0.452	3.196	3.648	2.82187	0.00417	_
c46235_g1	0.448	3.167	3.615	2.82155	8.33e-05	_
c25191_g1	0.225	1.5905	1.8155	2.82148	0.00114	_
c39800_g1	0.4355	3.0765	3.512	2.82055	0.0373	RecName: Full=Putative expansin-B2
c40220_g1	0.4765	3.3645	3.841	2.81984	0.0262	_
c52700_g1	0.508	3.576	4.084	2.81545	0.00133	RecName: Full=BTB/POZ domain-containing protein At3g22104 [Arabidopsis thaliana]
c52355_g2	0.5875	4.1295	4.717	2.81331	0.0217	_
c5857_g2	0.1065	0.7485	0.855	2.81315	0.0161	RecName: Full=DNA polymerase
c50588_g1	24.984	175.532	200.516	2.81266	0.00234	RecName: Full=Probable pectinesterase/pectinesterase inhibitor 61
c36033_g1	0.2325	1.632	1.8645	2.81134	0.014	_
c31290_g2	0.4935	3.4595	3.953	2.80944	0.000664	RecName: Full=Flavonoid 3'-monooxygenase
c39381_g1	0.3825	2.6785	3.061	2.80789	0.00296	_
c44347_g1	0.155	1.0845	1.2395	2.80669	0.0072	_
c30790_g1	20.942	146.525	167.467	2.80668	4.85e-10	_
c52118_g3	1.26	8.8145	10.0745	2.80646	9.79e-05	_
c34707_g1	0.7275	5.0885	5.816	2.80622	0.0235	_
c23162_g2	0.0835	0.582	0.6655	2.80117	0.0223	_
c54265_g1	1.6485	11.476	13.1245	2.79939	7.14e-06	RecName: Full=Eugenol synthase 1
c47805_g1	1.1405	7.937	9.0775	2.79893	0.00133	_
c39895_g1	1.1065	7.696	8.8025	2.79811	0.00254	_
c31774_g1	0.426	2.952	3.378	2.79277	0.000432	_
c37585_g1	0.222	1.535	1.757	2.78961	0.017	_
c45561_g2	0.2485	1.7175	1.966	2.78899	0.00197	_
c50797_g2	0.433	2.9925	3.4255	2.78891	0.000466	RecName: Full=Probable indole-3-acetic acid-amido synthetase GH3.1
c30553_g1	0.5045	3.4825	3.987	2.7872	0.00278	_
c25797_g2	0.211	1.4565	1.6675	2.78719	0.00856	_
c40071_g1	0.13	0.8955	1.0255	2.78418	0.00531	_
c26895_g1	0.865	5.9405	6.8055	2.77981	0.0132	_
c31844_g2	0.2955	2.02	2.3155	2.77313	0.0157	RecName: Full=S-locus-specific glycoprotein S13
c46454_g1	0.096	0.6555	0.7515	2.77149	0.0062	_
c9182_g1	0.563	3.8435	4.4065	2.77121	0.00258	_
c50977_g2	0.5515	3.764	4.3155	2.77083	0.00518	_
c55392_g4	0.769	5.2355	6.0045	2.76727	0.00103	RecName: Full=Heterodimeric geranylgeranyl pyrophosphate synthase large subunit 2
c56493_g1	0.405	2.7545	3.1595	2.7658	0.0029	_
c40540_g1	0.14	0.9515	1.0915	2.76478	0.0374	_
c34581_g3	0.945	6.418	7.363	2.76374	0.028	RecName: Full=Expansin-A5
c41365_g1	1.1915	8.075	9.2665	2.76068	0.00154	_
c45045_g1	4.93	33.4095	38.3395	2.7606	0.000229	_
c51408_g2	0.155	1.049	1.204	2.75867	0.0144	_
c49578_g1	0.801	5.4135	6.2145	2.75669	5.58e-05	_
c34874_g1	0.113	0.7625	0.8755	2.75441	0.0437	_
c33740_g1	0.2275	1.535	1.7625	2.7543	0.0274	_
c31894_g1	7.0085	47.1735	54.182	2.7508	0.00183	_
c52059_g2	1.392	9.349	10.741	2.74765	0.000814	_
c53144_g2	3.4475	23.151	26.5985	2.74745	6.78e-06	RecName: Full=Abscisic acid receptor PYL4
c71806_g1	0.4685	3.143	3.6115	2.74602	0.0209	_
c38738_g1	0.2435	1.6335	1.877	2.74597	0.0114	_
c38510_g1	0.253	1.6955	1.9485	2.7445	0.0222	_
c39976_g2	0.2065	1.3825	1.589	2.74307	0.00914	RecName: Full=Gamma-terpinene synthase, chloroplastic
c68341_g1	0.3195	2.1385	2.458	2.74271	0.017	_
c53547_g1	0.326	2.1805	2.5065	2.74172	0.0332	_
c51918_g3	2.04	13.623	15.663	2.7394	0.000814	_
c30595_g1	0.161	1.0735	1.2345	2.73719	0.0035	_
c42003_g1	0.3775	2.514	2.8915	2.73544	0.00249	RecName: Full=B-box zinc finger protein 20
c36633_g1	0.5845	3.8925	4.477	2.73542	0.0194	_
c43428_g1	0.475	3.1585	3.6335	2.73324	0.000426	RecName: Full=B3 domain-containing protein Os07g0563300 [Oryza sativa Japonica Group]
c47045_g1	0.3505	2.327	2.6775	2.73098	0.0124	_
c34191_g1	0.9735	6.4485	7.422	2.72771	0.000724	_
c34145_g3	0.123	0.8135	0.9365	2.72548	0.0167	RecName: Full=Carboxyvinyl-carboxyphosphonate phosphorylmutase, chloroplastic
c45686_g1	0.229	1.5125	1.7415	2.72352	0.00361	_
c42387_g1	0.457	3.0175	3.4745	2.72309	0.00421	_
c25939_g2	0.3075	2.0285	2.336	2.72175	0.0128	_
c5194_g2	0.1325	0.8715	1.004	2.71751	0.0437	_
c50361_g2	1.2605	8.2905	9.551	2.71746	0.000178	RecName: Full=Hexose carrier protein HEX6
c50160_g2	0.3885	2.5535	2.942	2.71649	0.0184	_
c16612_g1	0.7025	4.617	5.3195	2.71639	0.0161	_
c42412_g1	1.1985	7.8645	9.063	2.71413	0.00801	RecName: Full=Protein E6
c45216_g2	1.392	9.1225	10.5145	2.71227	9.94e-05	_
c4501_g2	0.1475	0.9655	1.113	2.71056	0.0436	RecName: Full=Retrovirus-related Pol polyprotein from transposon TNT 1-94
c51201_g2	13.88	90.7685	104.648	2.70918	0.00324	RecName: Full=Probable LRR receptor-like serine/threonine-protein kinase At4g08850
c42826_g1	4.216	27.5615	31.7775	2.70871	7.39e-05	RecName: Full=Ethylene-responsive transcription factor 13
c44120_g1	0.2915	1.904	2.1955	2.70747	0.000354	_
c45934_g1	0.586	3.8275	4.4135	2.70743	0.00869	RecName: Full=Transcription repressor OFP18
c48573_g1	0.748	4.8855	5.6335	2.7074	0.000395	_
c54365_g2	5.038	32.8525	37.8905	2.70508	0.00632	RecName: Full=Gamma-terpinene synthase, chloroplastic
c33291_g1	0.3185	2.0735	2.392	2.7027	0.027	_
c51785_g3	0.2755	1.791	2.0665	2.70064	0.0133	RecName: Full=Homeobox-leucine zipper protein ATHB-14
c43496_g1	0.8975	5.8345	6.732	2.70063	0.0158	_
c46222_g2	0.612	3.9755	4.5875	2.69953	0.000107	RecName: Full=Probable L-type lectin-domain containing receptor kinase VI.1
c45151_g1	0.4725	3.066	3.5385	2.69797	0.00033	_
c28732_g1	2.0055	12.9815	14.987	2.69442	0.00382	_
c39950_g1	0.1385	0.8955	1.034	2.69281	0.0164	_
c7266_g2	0.9885	6.3825	7.371	2.69081	0.000394	_
c35042_g1	0.168	1.0845	1.2525	2.6905	0.00261	RecName: Full=Putative auxin efflux carrier component 5
c31869_g1	0.399	2.571	2.97	2.68787	0.00105	_
c33544_g1	1.2445	8.009	9.2535	2.68606	0.00132	_
c39249_g1	18.4645	118.665	137.13	2.68407	0.0395	_
c52737_g6	1.673	10.7505	12.4235	2.68389	0.0189	RecName: Full=Putative wall-associated receptor kinase-like 11
c44163_g1	0.6225	3.997	4.6195	2.68277	0.000764	_
c43056_g1	0.2265	1.4505	1.677	2.67897	0.00721	_
c40252_g1	0.1405	0.899	1.0395	2.67775	0.00306	RecName: Full=Uncharacterized protein At1g04910 [Arabidopsis thaliana]
c47784_g1	2.7175	17.38	20.0975	2.67708	0.00409	_
c44095_g1	0.57	3.645	4.215	2.67688	0.0167	RecName: Full=Auxin-induced protein AUX22 [Glycine max]
c49921_g1	0.887	5.6705	6.5575	2.67647	0.000537	_
c35139_g1	1.2755	8.1455	9.421	2.67494	0.00742	RecName: Full=Bifunctional nitrilase/nitrile hydratase NIT4B
c53212_g3	6.331	40.3505	46.6815	2.67208	0.0478	_
c31336_g1	0.4865	3.0945	3.581	2.66919	0.00409	_
c46653_g1	5.7095	36.2645	41.974	2.66712	4.44e-05	_
c24829_g1	0.155	0.984	1.139	2.66639	0.0112	RecName: Full=Ferric reduction oxidase 5
c42974_g1	4.833	30.6085	35.4415	2.66294	0.00023	_
c53142_g1	4.483	28.3605	32.8435	2.66135	3.47e-06	RecName: Full=Aspartic proteinase nepenthesin-2
c49257_g1	0.8165	5.1575	5.974	2.65915	0.000542	_
c44263_g1	4.617	29.1635	33.7805	2.65914	4.26e-06	_
c21088_g1	0.642	4.0525	4.6945	2.65817	0.0487	_
c48456_g4	0.9045	5.709	6.6135	2.65805	7.01e-07	RecName: Full=DNA-directed RNA polymerase subunit beta'
c37891_g3	2.911	18.36	21.271	2.65698	0.00096	_
c24637_g1	1.315	8.2925	9.6075	2.65674	0.00676	_
c52066_g1	0.689	4.3325	5.0215	2.65262	0.00314	_
c44720_g2	0.4165	2.6165	3.033	2.65125	0.0109	_
c43118_g1	0.4625	2.8945	3.357	2.64579	0.00513	_
c50907_g1	0.8025	5.018	5.8205	2.64454	0.00499	_
c69694_g1	0.106	0.6625	0.7685	2.64386	0.0384	RecName: Full=Feruloyl CoA ortho-hydroxylase 1 [Arabidopsis thaliana]
c47926_g1	0.2605	1.627	1.8875	2.64286	0.0117	RecName: Full=Protein trichome birefringence-like 14 [Arabidopsis thaliana]
c35395_g1	0.818	5.1015	5.9195	2.64075	0.00153	RecName: Full=RING-H2 finger protein ATL34
c50562_g1	1.3995	8.724	10.1235	2.64008	0.000226	_
c65459_g1	0.6225	3.8795	4.502	2.63972	0.0124	_
c5927_g2	4.7325	29.4205	34.153	2.63615	0.00101	RecName: Full=Chlorophyllase-1, chloroplastic
c46943_g1	0.431	2.672	3.103	2.63216	0.00374	RecName: Full=Transcription repressor OFP4
c21628_g1	0.7445	4.6085	5.353	2.62995	0.00473	_
c52213_g7	0.2935	1.816	2.1095	2.62933	0.0284	RecName: Full=Monensin polyketide synthase putative ketoacyl reductase
c44218_g1	1.0685	6.6085	7.677	2.62874	0.000134	_
c46871_g8	0.623	3.8495	4.4725	2.62737	0.00373	_
c49142_g1	1.296	7.991	9.287	2.62431	0.00103	_
c47710_g2	3.2375	19.905	23.1425	2.62018	0.0035	RecName: Full=Glutamate receptor 3.3
c51582_g2	1.3155	8.082	9.3975	2.6191	0.000372	_
c34213_g2	0.4305	2.6445	3.075	2.61891	0.00392	_
c54192_g1	0.2765	1.6975	1.974	2.61806	0.0272	RecName: Full=Probable inactive leucine-rich repeat receptor-like protein kinase At3g03770
c47440_g1	0.629	3.8575	4.4865	2.61653	0.00119	RecName: Full=NAP1-related protein 2
c53944_g1	0.548	3.3595	3.9075	2.616	0.0219	RecName: Full=Glutamate receptor 2.8
c46687_g1	1.9515	11.954	13.9055	2.61484	0.0135	RecName: Full=Receptor-like protein 12
c41519_g1	0.178	1.09	1.268	2.61438	0.00195	RecName: Full=MATE efflux family protein LAL5
c43624_g1	4.3305	26.471	30.8015	2.61181	0.00298	_
c40549_g1	0.1405	0.8585	0.999	2.61125	0.0135	_
c51906_g2	0.8625	5.2685	6.131	2.6108	0.00197	_
c43330_g1	1.2395	7.56	8.7995	2.60863	0.0017	RecName: Full=Mitochondrial uncoupling protein 4
c7316_g1	0.2695	1.642	1.9115	2.6071	0.0258	_
c35731_g1	1.1295	6.8645	7.994	2.60347	0.00596	_
c23178_g1	0.3685	2.237	2.6055	2.60183	0.0422	_
c32560_g1	2.36	14.3265	16.6865	2.60183	0.000911	_
c2926_g1	0.5985	3.633	4.2315	2.60174	0.0112	_
c28696_g1	0.494	2.9975	3.4915	2.60118	0.00171	_
c53883_g2	0.969	5.878	6.847	2.60076	0.00205	RecName: Full=Leucine-rich repeat receptor-like protein kinase TDR
c61401_g1	0.0935	0.5665	0.66	2.59904	0.0424	_
c55898_g1	0.1205	0.729	0.8495	2.59689	0.0366	_
c48136_g3	0.7925	4.7935	5.586	2.5966	0.0216	_
c49696_g2	0.698	4.2205	4.9185	2.59611	0.00103	_
c38682_g2	0.6685	4.0395	4.708	2.59518	0.00318	_
c44878_g1	4.2	25.375	29.575	2.59495	0.000105	RecName: Full=Ethylene-responsive transcription factor ERF038 [Arabidopsis thaliana]
c51831_g2	23.936	144.55	168.487	2.59432	0.000116	RecName: Full=Pectinesterase 1
c35223_g1	0.371	2.2395	2.6105	2.59369	0.00551	_
c55645_g2	1.3915	8.396	9.7875	2.59306	1.06e-05	RecName: Full=(-)-germacrene D synthase [Vitis vinifera]
c21623_g1	0.223	1.345	1.568	2.59249	0.00649	_
c55884_g1	0.1355	0.817	0.9525	2.59204	0.0204	_
c12561_g1	0.3265	1.9685	2.295	2.59194	0.00445	_
c50307_g3	9.981	60.1095	70.0905	2.59034	0.00146	RecName: Full=Tubulin alpha chain
c53318_g3	0.5795	3.4845	4.064	2.58807	0.0101	_
c12759_g1	0.123	0.739	0.862	2.58692	0.034	RecName: Full=Transcription factor RAX2
c35178_g1	0.884	5.3045	6.1885	2.5851	0.0207	_
c34249_g1	0.4445	2.6665	3.111	2.58469	0.0275	_
c32054_g1	0.4065	2.435	2.8415	2.58259	0.0031	RecName: Full=Transcription factor MYB82
c34528_g1	0.118	0.706	0.824	2.58088	0.0498	_
c21176_g1	0.3095	1.8515	2.161	2.58068	0.00288	RecName: Full=SNW/SKI-interacting protein
c61412_g1	0.1495	0.8925	1.042	2.57771	0.00437	RecName: Full=G-type lectin S-receptor-like serine/threonine-protein kinase CES101
c41593_g1	2.001	11.936	13.937	2.57653	0.000646	RecName: Full=WAT1-related protein At2g39510 [Arabidopsis thaliana]
c9106_g1	0.283	1.6875	1.9705	2.57601	0.00596	_
c47772_g1	3.711	22.125	25.836	2.5758	0.00043	RecName: Full=Cytokinesis protein sepA
c31246_g1	0.239	1.423	1.662	2.57385	0.0318	_
c40976_g2	0.16	0.952	1.112	2.57289	0.00649	_
c43421_g1	46.766	278.007	324.772	2.57159	6.39e-12	_
c53813_g2	0.5105	3.034	3.5445	2.57124	0.000433	RecName: Full=Growth-regulating factor 6
c46003_g1	0.385	2.2875	2.6725	2.57084	0.000576	RecName: Full=U-box domain-containing protein 26
c50446_g3	1.3185	7.8245	9.143	2.5691	0.00104	RecName: Full=Probable pectate lyase 12
c37037_g1	0.22	1.3055	1.5255	2.56903	0.0399	_
c43706_g6	0.2455	1.4565	1.702	2.56871	0.00327	_
c35566_g3	0.3155	1.8705	2.186	2.56771	0.00476	_
c55468_g5	0.432	2.561	2.993	2.5676	0.031	_
c46775_g1	0.5895	3.4795	4.069	2.56132	0.0165	_
c42258_g2	1.7855	10.531	12.3165	2.56024	0.000138	_
c49290_g1	8.713	51.3715	60.0845	2.55973	0.0355	_
c31293_g1	0.1535	0.905	1.0585	2.55968	0.00303	_
c49200_g1	0.3245	1.9125	2.237	2.55917	0.019	RecName: Full=Protein IQ-DOMAIN 31 [Arabidopsis thaliana]
c44196_g1	0.3465	2.0415	2.388	2.5587	0.000683	RecName: Full=NAD(P)H-quinone oxidoreductase subunit 5, chloroplastic
c44886_g1	0.4225	2.4885	2.911	2.55825	0.00645	_
c43305_g1	2.9405	17.308	20.2485	2.55731	0.00375	RecName: Full=Phospho-2-dehydro-3-deoxyheptonate aldolase 1, chloroplastic
c34590_g1	0.5475	3.2195	3.767	2.55591	0.0242	_
c38363_g1	0.171	1.0055	1.1765	2.55584	0.0301	_
c40770_g1	4.879	28.594	33.473	2.55106	0.0368	RecName: Full=Ethylene-responsive transcription factor ERF036 [Arabidopsis thaliana]
c48907_g2	8.566	50.1785	58.7445	2.55038	8.99e-06	RecName: Full=Caffeoylshikimate esterase
c31528_g1	0.1805	1.057	1.2375	2.5499	0.0186	_
c50358_g2	0.7295	4.2595	4.989	2.5457	0.0147	_
c55053_g1	0.564	3.2875	3.8515	2.54322	0.000376	RecName: Full=DNA-directed RNA polymerase subunit beta
c52338_g3	4.227	24.608	28.835	2.54142	4.41e-07	RecName: Full=BAG family molecular chaperone regulator 1
c52232_g1	0.507	2.943	3.45	2.53723	0.0165	RecName: Full=Putative cyclin-D6-1
c51245_g1	1.7965	10.401	12.1975	2.53346	3.33e-05	RecName: Full=Probable receptor-like protein kinase At1g49730
c42356_g1	0.3425	1.9805	2.323	2.53169	0.006	_
c37527_g1	0.609	3.519	4.128	2.53065	0.0139	_
c50525_g1	0.3675	2.1225	2.49	2.52995	0.0161	RecName: Full=Probable polygalacturonase
c48386_g1	0.68	3.925	4.605	2.52909	0.0181	RecName: Full=Expansin-B3
c51406_g1	0.555	3.203	3.758	2.52886	0.0081	_
c47840_g2	1.39	8.006	9.396	2.526	0.0239	_
c48746_g2	2.8995	16.696	19.5955	2.52563	5.88e-05	RecName: Full=Protein NSP-INTERACTING KINASE 1
c51399_g1	0.4345	2.497	2.9315	2.52277	0.00434	_
c37524_g1	0.1905	1.0935	1.284	2.52109	0.0183	_
c41077_g1	0.2405	1.3805	1.621	2.52108	0.0238	_
c41699_g2	0.2765	1.587	1.8635	2.52095	0.00273	RecName: Full=Protein SHORT-ROOT
c44136_g1	0.3765	2.158	2.5345	2.51897	0.00516	RecName: Full=Transcriptional regulator SUPERMAN [Arabidopsis thaliana]
c45041_g1	0.487	2.791	3.278	2.51879	0.00212	RecName: Full=L-type lectin-domain containing receptor kinase VIII.1
c37484_g1	2.416	13.8255	16.2415	2.51664	0.00185	_
c21690_g1	0.7225	4.131	4.8535	2.51542	0.00997	_
c55165_g2	0.4245	2.4255	2.85	2.51445	0.00557	_
c45195_g2	0.1915	1.094	1.2855	2.5142	0.0285	_
c26789_g1	0.3685	2.105	2.4735	2.51408	0.00549	_
c52015_g2	0.711	4.056	4.767	2.51214	0.00467	_
c55415_g1	0.899	5.128	6.027	2.512	0.0308	_
c34908_g1	0.123	0.7005	0.8235	2.50973	0.0194	RecName: Full=Transcriptional corepressor SEUSS [Arabidopsis thaliana]
c33320_g1	0.196	1.116	1.312	2.50941	0.0491	_
c50524_g1	0.255	1.4495	1.7045	2.50699	0.00538	_
c39853_g1	0.4235	2.407	2.8305	2.5068	0.0104	_
c59273_g1	0.3995	2.2705	2.67	2.50674	0.0446	_
c42993_g2	0.3715	2.1085	2.48	2.50478	0.00718	_
c52048_g2	10.723	60.8045	71.5275	2.50347	3.28e-09	RecName: Full=Mechanosensitive ion channel protein 10
c43921_g1	0.389	2.2005	2.5895	2.49999	0.0112	_
c49859_g1	0.765	4.326	5.091	2.4995	0.000639	_
c45719_g1	1.24	7.011	8.251	2.49928	0.0245	RecName: Full=Leucoanthocyanidin dioxygenase
c38613_g1	0.5025	2.8405	3.343	2.49895	0.0398	_
c43520_g1	0.312	1.76	2.072	2.49596	0.0224	_
c35765_g2	4.7895	26.9985	31.788	2.49493	0.000216	_
c51301_g1	9.1735	51.5505	60.724	2.49044	6.94e-06	RecName: Full=Uncharacterized RING finger protein C2F3.16 [Schizosaccharomyces pombe 972h-]
c47148_g1	0.5285	2.968	3.4965	2.48952	0.00395	_
c46180_g1	6.5235	36.53	43.0535	2.48536	0.0316	_
c39433_g1	0.2365	1.323	1.5595	2.4839	0.0075	_
c48310_g1	4.1225	23.0485	27.171	2.48308	0.000157	RecName: Full=UDP-glycosyltransferase 85A2 [Arabidopsis thaliana]
c43431_g1	2.9365	16.4115	19.348	2.48254	0.0439	_
c26452_g1	0.119	0.665	0.784	2.48239	0.0429	_
c53236_g2	0.151	0.843	0.994	2.48098	0.00566	_
c49239_g1	0.917	5.1175	6.0345	2.48045	0.000575	RecName: Full=Protein IQ-DOMAIN 14 [Arabidopsis thaliana]
c48992_g1	1.2915	7.203	8.4945	2.47955	0.0223	_
c37081_g1	0.1875	1.0455	1.233	2.47923	0.00247	_
c54091_g1	0.2585	1.441	1.6995	2.47883	0.0052	RecName: Full=Filament-like plant protein 7
c3753_g1	0.48	2.6755	3.1555	2.4787	0.0407	_
c16606_g1	0.4705	2.6225	3.093	2.47868	0.0177	_
c17693_g1	0.432	2.4065	2.8385	2.47783	0.0412	_
c52272_g2	3.7865	21.079	24.8655	2.47687	1.21e-05	_
c32098_g1	14.9095	82.9525	97.862	2.47605	0.000425	_
c43859_g2	0.413	2.297	2.71	2.47554	0.0492	RecName: Full=Probable WRKY transcription factor 41
c37319_g1	0.2625	1.4595	1.722	2.47508	0.0493	_
c40424_g1	0.179	0.9945	1.1735	2.47401	0.0171	_
c42168_g1	0.189	1.0495	1.2385	2.47324	0.0056	RecName: Full=Serine carboxypeptidase-like 32
c5140_g1	0.3435	1.907	2.2505	2.47292	0.0449	_
c45462_g1	26.8565	148.873	175.729	2.47073	3.69e-05	RecName: Full=Cytochrome P450 82A2
c61171_g1	17.9815	99.615	117.597	2.46985	0.00107	_
c35034_g1	2.539	14.065	16.604	2.46978	0.00877	_
c47398_g1	0.3225	1.7835	2.106	2.46734	0.0107	_
c43305_g2	3.7335	20.64	24.3735	2.46684	0.0104	RecName: Full=Phospho-2-dehydro-3-deoxyheptonate aldolase 1, chloroplastic
c19667_g1	0.324	1.7895	2.1135	2.46549	0.0162	RecName: Full=ATP synthase subunit 9, mitochondrial
c55020_g5	0.81	4.47	5.28	2.46428	0.00239	_
c43281_g3	2.5265	13.8645	16.391	2.45618	0.000363	RecName: Full=Glucose-6-phosphate/phosphate translocator 2, chloroplastic
c45313_g1	0.1985	1.0875	1.286	2.4538	0.0043	_
c43353_g2	4.881	26.7275	31.6085	2.45308	0.0207	RecName: Full=Probable WRKY transcription factor 50
c49687_g3	0.091	0.498	0.589	2.45221	0.00463	_
c54129_g1	1.0935	5.971	7.0645	2.44902	0.00242	RecName: Full=MORC family CW-type zinc finger protein 4
c34742_g1	0.105	0.572	0.677	2.44563	0.0448	_
c29196_g1	0.2395	1.3035	1.543	2.44429	0.00609	_
c67367_g1	0.7415	4.032	4.7735	2.44298	0.0207	_
c54864_g1	0.732	3.977	4.709	2.44177	0.00533	RecName: Full=LRR receptor-like serine/threonine-protein kinase HSL2
c45877_g1	0.271	1.472	1.743	2.44141	0.00322	_
c43706_g4	0.534	2.8995	3.4335	2.44089	0.0082	_
c33593_g1	0.11	0.597	0.707	2.44023	0.0125	_
c39374_g1	0.5555	3.013	3.5685	2.43934	0.00733	RecName: Full=Transcription factor MYB44
c20462_g1	15.988	86.612	102.6	2.43758	0.0305	_
c38590_g1	46.4915	251.516	298.007	2.43561	9.04e-11	RecName: Full=1-aminocyclopropane-1-carboxylate oxidase
c14589_g1	0.3655	1.9755	2.341	2.43427	0.0199	RecName: Full=DNA damage-binding protein 1a
c38893_g1	0.102	0.551	0.653	2.43348	0.0208	_
c38710_g1	0.888	4.7885	5.6765	2.43094	0.046	RecName: Full=Galactinol--sucrose galactosyltransferase
c53353_g2	1.03	5.56	6.59	2.43244	0.0112	RecName: Full=Disease resistance protein RFL1
c47267_g1	0.224	1.2075	1.4315	2.43045	0.0034	RecName: Full=Leucine-rich repeat receptor-like tyrosine-protein kinase At2g41820
c45140_g1	96.133	517.743	613.876	2.42913	0.000156	RecName: Full=Glucan endo-1,3-beta-glucosidase, basic isoform
c46597_g1	69.4485	373.408	442.856	2.42674	1.06e-09	RecName: Full=Uncharacterized protein ycf36 [Cyanophora paradoxa]
c43826_g2	2.058	11.062	13.12	2.4263	0.000113	RecName: Full=Beta-amyrin 11-oxidase
c40837_g1	0.1625	0.873	1.0355	2.42554	0.00313	RecName: Full=Probable N-acetyltransferase HLS1
c29024_g1	0.568	3.042	3.61	2.42106	0.00789	_
c38090_g1	1.2845	6.874	8.1585	2.41994	0.00598	RecName: Full=UDP-glycosyltransferase 76E11 [Arabidopsis thaliana]
c36610_g2	0.7555	4.0425	4.798	2.41974	0.0135	RecName: Full=Actin
c22404_g2	1.202	6.4315	7.6335	2.41972	0.00278	_
c50434_g2	0.2235	1.195	1.4185	2.41866	0.0206	_
c54571_g1	3.437	18.354	21.791	2.41687	2.41e-05	_
c24884_g1	0.1895	1.0095	1.199	2.41337	0.0203	_
c53031_g3	1.0985	5.85	6.9485	2.4129	0.00462	_
c52392_g3	1.2525	6.6645	7.917	2.41169	0.0158	_
c42456_g1	0.2795	1.484	1.7635	2.40857	0.00561	_
c53610_g2	3.839	20.3745	24.2135	2.40796	0.00226	RecName: Full=Acyl-[acyl-carrier-protein]
c37725_g1	1.35	7.146	8.496	2.40418	0.0288	_
c44497_g1	2.87	15.188	18.058	2.40381	0.0195	_
c43700_g2	0.4615	2.438	2.8995	2.4013	0.0211	_
c21690_g2	0.8245	4.353	5.1775	2.40042	0.00319	_
c36705_g1	6.6615	35.162	41.8235	2.4001	1.35e-05	RecName: Full=Isoflavone 4'-O-methyltransferase
c46516_g1	0.157	0.828	0.985	2.39887	0.0237	RecName: Full=B3 domain-containing protein At4g01580 [Arabidopsis thaliana]
c40076_g1	1.935	10.203	12.138	2.39859	2.17e-05	_
c53642_g1	0.857	4.5155	5.3725	2.39752	0.0179	RecName: Full=Kinesin-related protein 4
c49174_g1	1.653	8.696	10.349	2.39527	0.022	RecName: Full=Probable galactinol--sucrose galactosyltransferase 1
c67097_g1	0.9545	5.017	5.9715	2.39401	0.0225	_
c45943_g1	1.327	6.967	8.294	2.39237	0.00477	_
c5927_g1	3.8475	20.184	24.0315	2.39122	0.00257	RecName: Full=Chlorophyllase-1, chloroplastic
c32537_g2	0.124	0.65	0.774	2.3901	0.0247	RecName: Full=Probable auxin efflux carrier component 1b
c37739_g1	0.559	2.921	3.48	2.38554	0.013	RecName: Full=Dehydration-responsive element-binding protein 1C
c49869_g1	1.748	9.1255	10.8735	2.3842	0.0103	_
c49323_g2	1.73	9.028	10.758	2.38363	0.00137	RecName: Full=Probable pectate lyase 1
c42124_g2	0.664	3.462	4.126	2.38235	0.0279	_
c267_g1	0.378	1.966	2.344	2.37881	0.00328	_
c35041_g1	0.121	0.629	0.75	2.37805	0.00971	_
c38005_g1	3.0325	15.763	18.7955	2.37796	0.00293	RecName: Full=Pleiotropic drug resistance protein 1
c49843_g1	0.223	1.159	1.382	2.37776	0.0432	_
c47136_g1	0.8105	4.2075	5.018	2.37608	0.0276	_
c42737_g1	4.6115	23.935	28.5465	2.37581	0.00475	_
c51025_g5	29.5825	153.527	183.109	2.37568	3.18e-08	_
c33465_g1	4.201	21.802	26.003	2.37566	0.000486	_
c35850_g1	0.3085	1.5965	1.905	2.37157	0.0162	_
c39406_g1	0.826	4.2745	5.1005	2.37154	0.00256	RecName: Full=(-)-isopiperitenol/(-)-carveol dehydrogenase, mitochondrial
c45948_g1	1.012	5.2255	6.2375	2.36836	0.0019	_
c39680_g1	0.184	0.9485	1.1325	2.36594	0.0284	RecName: Full=Probable methyltransferase PMT16 [Arabidopsis thaliana]
c54026_g2	2.565	13.214	15.779	2.36504	3.37e-05	RecName: Full=WAT1-related protein At4g15540 [Arabidopsis thaliana]
c50427_g1	0.2145	1.105	1.3195	2.365	0.0404	_
c64187_g1	0.3845	1.978	2.3625	2.36299	0.0191	_
c53110_g4	0.787	4.047	4.834	2.36242	0.0202	RecName: Full=S-locus-specific glycoprotein S13
c53637_g1	423.466	2177.02	2600.49	2.36204	0.000531	RecName: Full=Leucine-rich repeat receptor-like protein kinase PEPR1 [Citrus sinensis]
c55136_g7	3.463	17.7885	21.2515	2.36085	0.0175	_
c29581_g1	0.783	4.021	4.804	2.36047	0.0401	_
c33100_g2	0.2845	1.4605	1.745	2.35996	0.00338	_
c27795_g1	1.7155	8.804	10.5195	2.35953	0.00296	RecName: Full=Ethylene-responsive transcription factor ERF023 [Arabidopsis thaliana]
c55380_g1	31.8365	163.138	194.975	2.35734	1.46e-07	RecName: Full=Probable plastid-lipid-associated protein 14, chloroplastic
c50160_g4	1.2885	6.5945	7.883	2.35557	0.0472	_
c67420_g1	0.2885	1.4755	1.764	2.35456	0.0218	_
c55885_g1	0.1255	0.6405	0.766	2.35151	0.0327	RecName: Full=Retrovirus-related Pol polyprotein from transposon TNT 1-94
c50328_g1	0.4165	2.1245	2.541	2.35073	0.0199	_
c39641_g1	1.8075	9.1895	10.997	2.34599	0.0165	_
c41997_g6	2.0265	10.3025	12.329	2.34593	0.0124	RecName: Full=Pleiotropic drug resistance protein 1
c31491_g1	0.325	1.652	1.977	2.3457	0.0232	_
c31448_g2	0.1895	0.9615	1.151	2.34309	0.00647	_
c53556_g7	2.4665	12.492	14.9585	2.34047	0.0353	RecName: Full=Tetrahydrocannabinolic acid synthase
c41952_g1	0.5655	2.8635	3.429	2.34018	0.0102	_
c41608_g1	0.2185	1.106	1.3245	2.33965	0.0259	_
c31153_g1	0.2015	1.0195	1.221	2.33901	0.0424	_
c54262_g2	3.303	16.691	19.994	2.33722	0.000108	RecName: Full=50S ribosomal protein L16, chloroplastic (chloroplast) [Citrus sinensis]
c40257_g1	0.1505	0.7605	0.911	2.33718	0.041	_
c66966_g1	0.363	1.834	2.197	2.33695	0.0298	RecName: Full=21 kDa protein
c39397_g1	0.4345	2.195	2.6295	2.33679	0.0265	_
c49113_g1	0.5645	2.851	3.4155	2.33642	0.0054	_
c49320_g1	1.402	7.078	8.48	2.33586	0.0112	RecName: Full=Protein IQ-DOMAIN 14 [Arabidopsis thaliana]
c49096_g1	6.8795	34.7125	41.592	2.33508	0.00182	_
c46206_g3	3.2405	16.309	19.5495	2.33138	0.00118	RecName: Full=Expansin-like B1
c51269_g3	0.303	1.5175	1.8205	2.32431	0.00741	_
c43722_g1	0.306	1.529	1.835	2.32098	0.000606	RecName: Full=Protein FAR1-RELATED SEQUENCE 5 [Arabidopsis thaliana]
c37372_g1	0.9265	4.625	5.5515	2.31959	0.00451	_
c42722_g1	0.7365	3.6735	4.41	2.3184	0.0032	_
c54265_g2	0.119	0.5925	0.7115	2.31585	0.0235	_
c49863_g1	2.988	14.869	17.857	2.31506	0.0141	_
c45462_g3	19.2515	95.5995	114.851	2.31203	0.000139	RecName: Full=Cytochrome P450 82C4 [Arabidopsis thaliana]
c41306_g2	26.682	132.494	159.176	2.31199	0.0131	RecName: Full=Leucine-rich repeat extensin-like protein 5
c43305_g3	1.724	8.5605	10.2845	2.31194	0.0125	RecName: Full=Phospho-2-dehydro-3-deoxyheptonate aldolase 1, chloroplastic
c52335_g3	1.747	8.668	10.415	2.31082	0.00012	RecName: Full=NAD(P)H-quinone oxidoreductase subunit H, chloroplastic
c48122_g7	0.231	1.146	1.377	2.31064	0.0229	_
c50013_g1	0.5655	2.8025	3.368	2.30912	0.00205	_
c30259_g2	0.1135	0.562	0.6755	2.30788	0.0184	_
c27956_g1	1.0515	5.204	6.2555	2.30717	0.0181	RecName: Full=L-ascorbate peroxidase [Citrus sinensis]
c48942_g1	27.458	135.877	163.335	2.30701	0.000194	RecName: Full=Fasciclin-like arabinogalactan protein 2
c39051_g1	0.2685	1.327	1.5955	2.30517	0.0242	_
c33063_g1	1.189	5.8755	7.0645	2.30496	0.00809	RecName: Full=Auxin-induced protein 15A [Glycine max]
c39802_g1	0.1515	0.7485	0.9	2.30468	0.0127	_
c53715_g1	2.405	11.879	14.284	2.3043	4.98e-05	RecName: Full=Kinesin-like protein NACK1
c61919_g1	0.2405	1.187	1.4275	2.30321	0.0352	_
c50482_g1	1.6605	8.1835	9.844	2.3011	0.000105	RecName: Full=Potassium channel AKT1 [Arabidopsis thaliana]
c47079_g3	1.0025	4.9385	5.941	2.30047	0.00599	RecName: Full=peroxisomal catalase AT4G35090
c43547_g2	0.341	1.6795	2.0205	2.30019	0.00692	RecName: Full=Probable LRR receptor-like serine/threonine-protein kinase At5g45780
c21950_g1	0.256	1.2595	1.5155	2.29864	0.0359	RecName: Full=40S ribosomal protein S14
c52592_g3	3.031	14.8845	17.9155	2.29595	0.000521	RecName: Full=Probable prolyl 4-hydroxylase 9
c48433_g1	2.6875	13.1945	15.882	2.2956	0.000525	RecName: Full=Probable carboxylesterase 15
c35184_g2	3.9575	19.421	23.3785	2.29496	0.00443	RecName: Full=Bifunctional nitrilase/nitrile hydratase NIT4A
c52296_g3	0.391	1.918	2.309	2.29436	0.00998	_
c19888_g1	0.5335	2.614	3.1475	2.2927	0.0143	RecName: Full=Ocs element-binding factor 1
c51442_g3	1.155	5.6545	6.8095	2.29151	0.00945	RecName: Full=Kinesin-like protein KIFC3 [Mus musculus]
c29988_g1	0.375	1.8355	2.2105	2.29121	0.00125	_
c45652_g1	1.3825	6.766	8.1485	2.29102	0.0024	RecName: Full=Glutathione S-transferase U7
c6161_g1	0.0935	0.4575	0.551	2.29073	0.0247	RecName: Full=Uncharacterized mitochondrial protein AtMg01250
c49518_g2	2.6135	12.7855	15.399	2.29045	7.64e-05	_
c48634_g1	0.5785	2.825	3.4035	2.28786	0.0213	RecName: Full=Protein ASPARTIC PROTEASE IN GUARD CELL 2
c41255_g1	1.292	6.3	7.592	2.28575	0.00184	RecName: Full=G-type lectin S-receptor-like serine/threonine-protein kinase SD1-13
c20451_g1	134.451	654.815	789.265	2.28401	2.55e-06	RecName: Full=Non-specific lipid-transfer protein 1
c45740_g2	0.722	3.516	4.238	2.28386	0.0116	_
c50869_g1	0.7795	3.79	4.5695	2.28158	0.00156	RecName: Full=Cytochrome P450 71A1
c40811_g1	0.2835	1.375	1.6585	2.27801	0.0212	_
c32163_g1	0.133	0.645	0.778	2.27787	0.0127	_
c46566_g1	2.812	13.633	16.445	2.27743	0.000219	_
c53559_g2	3.5295	17.108	20.6375	2.27714	0.000535	_
c37246_g1	0.179	0.867	1.046	2.27607	0.0309	_
c37283_g1	1.298	6.283	7.581	2.27516	0.00335	_
c37741_g2	0.861	4.1665	5.0275	2.27475	0.0112	RecName: Full=Probable LRR receptor-like serine/threonine-protein kinase At3g47570
c41621_g1	0.762	3.687	4.449	2.27458	0.0147	_
c49789_g3	0.8455	4.091	4.9365	2.27458	0.00172	RecName: Full=Transcription factor TCP1 [Arabidopsis thaliana]
c48224_g2	0.821	3.971	4.792	2.27405	0.0334	_
c34457_g1	4.513	21.814	26.327	2.2731	0.0306	_
c39194_g1	0.8485	4.101	4.9495	2.27299	0.0156	_
c43452_g1	32.536	157.078	189.614	2.27138	0.0211	RecName: Full=Chlorophyllase-1, chloroplastic
c44558_g1	3.0895	14.913	18.0025	2.27113	0.000649	RecName: Full=L-ascorbate oxidase homolog
c47061_g1	2.0525	9.8945	11.947	2.26924	0.000766	RecName: Full=MADS-box protein JOINTLESS
c52487_g1	5.183	24.9855	30.1685	2.26923	2.32e-05	RecName: Full=WAT1-related protein At3g28050 [Arabidopsis thaliana]
c39187_g1	0.1865	0.899	1.0855	2.26915	0.021	RecName: Full=Beta-amylase 8
c34725_g1	147.598	711.31	858.908	2.26881	0.000439	RecName: Full=21 kDa protein
c8593_g1	0.291	1.402	1.693	2.2684	0.046	_
c45844_g1	1.004	4.835	5.839	2.26776	0.0374	_
c52622_g1	0.98	4.717	5.697	2.26702	5.13e-05	RecName: Full=Probable LRR receptor-like serine/threonine-protein kinase At4g26540
c42126_g2	0.2435	1.172	1.4155	2.26698	0.00533	_
c53254_g2	1.9735	9.4965	11.47	2.26664	0.00839	_
c40345_g1	8.519	40.9885	49.5075	2.26646	0.00129	RecName: Full=Aquaporin TIP1-3
c47775_g3	8.659	41.6365	50.2955	2.26558	0.00104	RecName: Full=Leucine-rich repeat extensin-like protein 3
c53801_g2	1.371	6.588	7.959	2.26461	1.86e-05	_
c42151_g1	0.597	2.8615	3.4585	2.26097	0.000277	_
c34470_g1	0.549	2.6305	3.1795	2.26046	0.0286	_
c38637_g1	0.768	3.677	4.445	2.25935	0.00411	_
c45943_g2	2.058	9.8485	11.9065	2.25866	0.0021	RecName: Full=RING-H2 finger protein ATL2
c51852_g1	1.317	6.301	7.618	2.25833	0.00804	_
c52522_g8	0.4125	1.9735	2.386	2.25829	0.0267	_
c50369_g1	0.26	1.2435	1.5035	2.25782	0.0177	_
c7561_g1	0.1285	0.614	0.7425	2.25647	0.0218	_
c33902_g1	0.484	2.308	2.792	2.25356	0.0114	_
c42830_g1	24.544	116.9	141.444	2.25183	0.0008	_
c47120_g1	0.177	0.843	1.02	2.25178	0.0324	_
c53503_g2	0.2945	1.4025	1.697	2.25166	0.0277	_
c26492_g2	0.935	4.4485	5.3835	2.25028	0.0277	RecName: Full=G-type lectin S-receptor-like serine/threonine-protein kinase At4g03230
c51927_g2	0.833	3.959	4.792	2.24875	0.00227	RecName: Full=Wall-associated receptor kinase-like 17
c53260_g1	1.1635	5.528	6.6915	2.24829	0.0129	RecName: Full=Uridine-cytidine kinase C
c55032_g1	14.923	70.754	85.677	2.24527	1.24e-06	_
c22326_g1	0.2945	1.3935	1.688	2.24237	0.0322	_
c38859_g1	0.828	3.9135	4.7415	2.24076	0.0255	_
c40826_g1	1.503	7.102	8.605	2.24038	0.00326	_
c40563_g1	0.5855	2.762	3.3475	2.23797	0.0255	RecName: Full=Floral homeotic protein APETALA 1
c54853_g1	4.0875	19.268	23.3555	2.23692	9.79e-06	RecName: Full=Probable LRR receptor-like serine/threonine-protein kinase At4g26540
c52023_g1	0.486	2.286	2.772	2.2338	0.00143	RecName: Full=Growth-regulating factor 12
c42820_g1	2.4975	11.745	14.2425	2.23349	0.00162	_
c48029_g1	0.193	0.9055	1.0985	2.23011	0.0185	_
c54896_g7	0.594	2.782	3.376	2.22759	0.0255	_
c41466_g1	0.7695	3.6025	4.372	2.22701	0.00365	_
c39749_g1	5.3585	25.084	30.4425	2.22687	0.00744	RecName: Full=Probable chalcone--flavonone isomerase 3
c47321_g1	1.906	8.899	10.805	2.2231	0.0343	_
c35058_g1	3.2415	15.1275	18.369	2.22244	0.0247	_
c46412_g1	3.3495	15.629	18.9785	2.22221	0.00731	RecName: Full=Cysteine-rich receptor-like protein kinase 26
c38692_g1	0.172	0.8025	0.9745	2.22209	0.0488	_
c44033_g1	20.419	95.231	115.65	2.22152	7.52e-05	_
c27252_g1	0.42	1.9585	2.3785	2.22129	0.0371	_
c47031_g3	7.797	36.353	44.15	2.22108	0.00262	_
c46293_g1	1.313	6.1115	7.4245	2.21866	0.00534	_
c45945_g3	0.834	3.8795	4.7135	2.21775	0.0179	RecName: Full=Wall-associated receptor kinase-like 10
c50353_g1	0.5365	2.495	3.0315	2.21739	0.0371	RecName: Full=Putative alpha-L-fucosidase 1
c43839_g1	38.145	177.351	215.496	2.21705	0.000432	RecName: Full=Protein E6
c50040_g1	2.1505	9.987	12.1375	2.21538	0.0108	RecName: Full=Valencene synthase
c39959_g1	0.664	3.083	3.747	2.21508	0.00418	_
c43442_g1	3.4625	16.0695	19.532	2.21444	0.00551	RecName: Full=Alcohol dehydrogenase-like 2 [Arabidopsis thaliana]
c46769_g2	0.204	0.946	1.15	2.21327	0.017	RecName: Full=Myosin-11
c50579_g1	1.02	4.728	5.748	2.21266	0.0468	RecName: Full=Classical arabinogalactan protein 26
c54708_g3	108.409	502.18	610.59	2.21172	2.35e-08	RecName: Full=Proline-rich protein 4
c45662_g1	0.1805	0.836	1.0165	2.2115	0.0487	_
c47846_g3	7.098	32.87	39.968	2.21129	0.00112	RecName: Full=Protein TIFY 11B
c31918_g1	1.092	5.045	6.137	2.20788	0.00834	_
c52462_g4	0.537	2.4755	3.0125	2.20473	0.0155	_
c54266_g1	0.838	3.862	4.7	2.20433	0.00911	_
c44235_g1	0.4385	2.0185	2.457	2.20263	0.0132	_
c34722_g1	0.19	0.8735	1.0635	2.20081	0.0416	_
c54266_g3	0.6275	2.8845	3.512	2.20063	0.00489	_
c45126_g1	0.29	1.3315	1.6215	2.19893	0.0299	RecName: Full=Dynamin-2A
c35714_g1	0.217	0.9955	1.2125	2.19773	0.0355	_
c40344_g1	0.2715	1.2455	1.517	2.1977	0.0374	_
c47667_g1	0.5345	2.451	2.9855	2.19711	0.00799	_
c52648_g4	0.994	4.5495	5.5435	2.19439	0.0279	_
c40137_g2	2.5245	11.551	14.0755	2.19395	0.00438	_
c39078_g1	3.9455	18.0505	21.996	2.19376	0.000222	RecName: Full=Serine carboxypeptidase-like 25
c47949_g1	0.5385	2.4615	3	2.19252	0.00966	_
c37741_g3	0.9175	4.192	5.1095	2.19186	0.00274	RecName: Full=Probable LRR receptor-like serine/threonine-protein kinase At4g08850
c27149_g1	0.374	1.7025	2.0765	2.18654	0.0137	_
c48395_g4	5.581	25.3875	30.9685	2.18552	0.00931	RecName: Full=UPF0481 protein At3g47200 [Arabidopsis thaliana]
c53106_g2	15.0115	68.279	83.2905	2.18537	2.37e-08	RecName: Full=Photosystem I P700 chlorophyll a apoprotein A1
c35395_g3	0.19	0.8625	1.0525	2.18253	0.0155	RecName: Full=Uncharacterized mitochondrial protein AtMg00810
c36566_g1	0.4375	1.9815	2.419	2.17924	0.041	_
c53125_g3	0.8335	3.7735	4.607	2.17865	0.04	_
c45638_g1	0.6765	3.062	3.7385	2.17831	0.0161	RecName: Full=Protein NRT1/ PTR FAMILY 1.2
c53094_g1	7.6985	34.8415	42.54	2.17816	5.77e-05	_
c35447_g1	0.7545	3.4065	4.161	2.1747	0.00879	_
c51288_g2	1.058	4.7765	5.8345	2.17461	0.00977	RecName: Full=peroxisomal catalase AT4G35090
c32078_g1	0.213	0.9615	1.1745	2.17443	0.0217	RecName: Full=Probable LRR receptor-like serine/threonine-protein kinase At4g31250
c46719_g1	0.417	1.8805	2.2975	2.173	0.00809	RecName: Full=Rop guanine nucleotide exchange factor 14
c52660_g1	37.293	167.8	205.094	2.16977	0.00823	RecName: Full=Epidermis-specific secreted glycoprotein EP1
c35667_g1	4.0875	18.3605	22.448	2.16731	0.00145	_
c34932_g1	0.1565	0.702	0.8585	2.16531	0.0397	_
c34925_g1	0.289	1.2955	1.5845	2.16437	0.0345	RecName: Full=Zinc-finger homeodomain protein 1 [Oryza sativa Indica Group]
c24226_g1	2.643	11.8425	14.4855	2.16373	0.0158	_
c50403_g2	0.6285	2.802	3.4305	2.15647	0.0171	_
c44489_g4	0.979	4.364	5.343	2.15627	0.00424	_
c53678_g1	1.919	8.5535	10.4725	2.15616	0.00393	RecName: Full=Mechanosensitive ion channel protein 10
c28994_g2	0.333	1.4835	1.8165	2.15541	0.0103	RecName: Full=Somatic embryogenesis receptor kinase 5
c45472_g1	0.384	1.7095	2.0935	2.1544	0.0346	_
c36025_g3	0.6855	3.0465	3.732	2.15192	0.021	_
c51064_g1	32.304	143.462	175.766	2.15088	4.17e-06	RecName: Full=Anthranilate N-methyltransferase
c52638_g3	0.632	2.8055	3.4375	2.15026	0.00379	_
c54460_g2	2.654	11.778	14.432	2.14985	0.00296	_
c46740_g1	0.7925	3.5145	4.307	2.14884	0.00797	_
c51721_g2	0.2335	1.0355	1.269	2.14883	0.0333	RecName: Full=Glutamate receptor 2.4
c40694_g1	0.6195	2.745	3.3645	2.14763	0.0151	RecName: Full=CRIB domain-containing protein RIC10
c43681_g1	0.226	1.001	1.227	2.14705	0.0174	_
c52492_g2	0.2015	0.892	1.0935	2.14626	0.0369	_
c48340_g1	0.474	2.0895	2.5635	2.1402	0.0166	RecName: Full=Probable inactive receptor kinase At4g23740
c46419_g1	9.229	40.607	49.836	2.13748	0.0158	_
c41510_g1	0.422	1.855	2.277	2.1361	0.0433	_
c40838_g1	0.8315	3.654	4.4855	2.13569	0.00418	RecName: Full=(R,S)-reticuline 7-O-methyltransferase
c35651_g2	0.3005	1.3205	1.621	2.13565	0.0191	_
c49836_g1	0.287	1.261	1.548	2.13545	0.00671	_
c50887_g1	0.331	1.453	1.784	2.13413	0.0294	RecName: Full=L-ascorbate peroxidase [Citrus sinensis]
c45059_g2	0.1785	0.7835	0.962	2.13401	0.0286	RecName: Full=Retrovirus-related Pol polyprotein from transposon TNT 1-94
c48746_g1	3.3335	14.623	17.9565	2.13313	0.00292	RecName: Full=Protein NSP-INTERACTING KINASE 2
c51751_g8	0.595	2.609	3.204	2.13254	0.00815	RecName: Full=Protein Ycf2
c46547_g1	0.3985	1.747	2.1455	2.13223	0.0191	_
c39403_g1	3.881	16.9885	20.8695	2.13006	0.000757	RecName: Full=Transcription factor bHLH51
c42798_g1	2.973	12.9955	15.9685	2.12802	0.00122	_
c50324_g1	0.6245	2.729	3.3535	2.1276	0.00315	RecName: Full=Protein kinase PINOID
c63988_g1	2.5155	10.99	13.5055	2.12727	0.000365	RecName: Full=UDP-glycosyltransferase 78D2
c30738_g1	0.3225	1.4075	1.73	2.12576	0.0293	_
c43464_g1	0.2955	1.2885	1.584	2.12446	0.00991	_
c36502_g1	0.2435	1.061	1.3045	2.12343	0.0163	_
c53351_g1	14.381	62.6475	77.0285	2.12309	3.24e-07	RecName: Full=Oligopeptide transporter 1
c53924_g3	0.737	3.209	3.946	2.12239	0.0144	_
c54608_g1	2.2895	9.968	12.2575	2.12227	0.000253	RecName: Full=Probable LRR receptor-like serine/threonine-protein kinase At3g47570
c39444_g1	1.2615	5.488	6.7495	2.12114	0.00606	_
c51064_g3	73.3065	318.83	392.137	2.12078	2.65e-07	RecName: Full=Caffeic acid 3-O-methyltransferase 1
c37465_g1	0.7995	3.4665	4.266	2.11631	0.00847	RecName: Full=Alpha,alpha-trehalose-phosphate synthase [UDP-forming]
c31448_g1	0.1605	0.6955	0.856	2.11548	0.0278	RecName: Full=Probable serine/threonine-protein kinase DDB_G0272282 [Dictyostelium discoideum]
c44928_g1	0.589	2.548	3.137	2.11303	0.00855	_
c6561_g2	0.403	1.7415	2.1445	2.11148	0.0428	_
c54253_g2	0.452	1.9525	2.4045	2.11093	0.0176	RecName: Full=2-alkenal reductase (NADP(+)-dependent)
c38758_g1	9.246	39.938	49.184	2.11086	0.00508	RecName: Full=Aquaporin TIP2-1
c50144_g1	0.441	1.9035	2.3445	2.1098	0.00635	RecName: Full=L-ascorbate peroxidase [Citrus sinensis]
c36742_g1	1.9995	8.599	10.5985	2.10453	0.0106	_
c41469_g1	0.192	0.8255	1.0175	2.10416	0.0447	_
c51751_g4	2.174	9.342	11.516	2.10338	0.000168	RecName: Full=Maturase K
c38894_g1	0.2455	1.054	1.2995	2.10208	0.0178	RecName: Full=2'-deoxymugineic-acid 2'-dioxygenase
c51260_g1	3.0235	12.9795	16.003	2.10194	0.00108	_
c41923_g1	0.2365	1.014	1.2505	2.10015	0.0296	_
c59057_g1	0.394	1.6875	2.0815	2.09862	0.03	_
c12723_g1	0.4985	2.135	2.6335	2.09857	0.02	_
c43902_g1	5.5135	23.5795	29.093	2.09649	0.000257	RecName: Full=Protein WALLS ARE THIN 1 [Arabidopsis thaliana]
c51929_g1	7.977	34.1135	42.0905	2.09642	0.000586	_
c52543_g2	3.1405	13.4175	16.558	2.09505	0.0263	RecName: Full=Probable receptor-like protein kinase At2g42960 [Arabidopsis thaliana]
c27917_g1	0.433	1.8485	2.2815	2.09392	0.0323	_
c36162_g2	0.9925	4.234	5.2265	2.09288	0.00879	_
c45530_g1	2.1735	9.2695	11.443	2.09247	0.00949	_
c40654_g1	0.37	1.577	1.947	2.09159	0.0258	RecName: Full=HVA22-like protein c
c43325_g1	0.369	1.5715	1.9405	2.09045	0.0166	_
c39902_g1	1.0465	4.4565	5.503	2.09034	0.00709	_
c54982_g3	0.37	1.5755	1.9455	2.09021	0.0162	_
c44272_g1	3.5615	15.1625	18.724	2.08995	0.000593	_
c22573_g1	0.3085	1.313	1.6215	2.08952	0.025	_
c47484_g1	0.188	0.8	0.988	2.08927	0.0236	RecName: Full=Pentatricopeptide repeat-containing protein At1g08070 [Arabidopsis thaliana]
c50189_g4	1.7095	7.2635	8.973	2.08709	0.0152	_
c30756_g1	0.728	3.0845	3.8125	2.08303	0.00249	_
c52969_g1	1.4055	5.9505	7.356	2.08193	0.044	RecName: Full=Beta-xylosidase/alpha-L-arabinofuranosidase 2
c50332_g1	1.1535	4.877	6.0305	2.07998	0.0146	_
c37728_g1	2.338	9.868	12.206	2.07748	0.0228	RecName: Full=Peroxidase 10
c47840_g1	2.153	9.06	11.213	2.07316	0.0154	_
c46682_g1	1.216	5.106	6.322	2.07005	0.0125	_
c50812_g3	1.6565	6.9485	8.605	2.06856	0.00454	_
c44392_g1	0.786	3.2925	4.0785	2.06658	0.00555	_
c29029_g1	1.233	5.1565	6.3895	2.06422	0.0463	_
c37465_g2	0.862	3.604	4.466	2.06384	0.0139	RecName: Full=Alpha,alpha-trehalose-phosphate synthase [UDP-forming]
c48064_g1	3.727	15.5815	19.3085	2.06375	0.0104	RecName: Full=Probable carboxylesterase 120
c44617_g1	13.779	57.595	71.374	2.06347	0.000107	_
c43834_g1	11.6025	48.494	60.0965	2.06337	3.18e-06	RecName: Full=Geranylgeranyl pyrophosphate synthase, chloroplastic
c40046_g1	1.816	7.579	9.395	2.06124	0.0199	RecName: Full=Codeine O-demethylase
c44820_g1	2.004	8.363	10.367	2.06114	0.00805	RecName: Full=Peroxidase 63
c55600_g1	0.369	1.538	1.907	2.05936	0.00441	_
c38349_g1	0.895	3.7295	4.6245	2.05902	0.0173	_
c46302_g1	0.584	2.4325	3.0165	2.0584	0.0102	_
c43160_g1	1.382	5.754	7.136	2.05781	0.0179	_
c40084_g2	1.3885	5.7775	7.166	2.05692	0.0109	_
c53284_g4	0.9405	3.913	4.8535	2.05678	0.0112	_
c50927_g1	0.413	1.717	2.13	2.05568	0.0207	RecName: Full=Proline-rich receptor-like protein kinase PERK7
c47410_g1	4.8275	20.0395	24.867	2.0535	0.000393	RecName: Full=Deacetylvindoline O-acetyltransferase
c47873_g1	0.551	2.2865	2.8375	2.05302	0.0397	_
c53300_g2	0.599	2.48	3.079	2.04971	0.0467	_
c54955_g2	3.532	14.5895	18.1215	2.04637	0.0382	RecName: Full=Wall-associated receptor kinase 5
c45411_g1	1.346	5.553	6.899	2.04459	0.00984	RecName: Full=peroxisomal catalase AT4G35090
c29706_g1	0.229	0.944	1.173	2.04344	0.0279	RecName: Full=Calcium-transporting ATPase 2, plasma membrane-type
c40814_g3	0.6635	2.7345	3.398	2.04311	0.00417	RecName: Full=Short-chain dehydrogenase TIC 32, chloroplastic
c47698_g2	1.7565	7.2335	8.99	2.04199	0.00243	RecName: Full=Adenine phosphoribosyltransferase 1
c54151_g2	1.1375	4.6835	5.821	2.04172	0.0103	RecName: Full=BTB/POZ domain-containing protein At5g66560 [Arabidopsis thaliana]
c51315_g1	0.7965	3.2755	4.072	2.03997	0.0378	_
c42402_g1	2.1685	8.907	11.0755	2.03824	0.0144	RecName: Full=Cytosolic sulfotransferase 17
c40606_g2	0.4845	1.9875	2.472	2.03639	0.0406	_
c55447_g3	0.446	1.827	2.273	2.03436	0.0223	_
c32536_g1	1.1975	4.904	6.1015	2.03393	0.0359	_
c45013_g2	0.301	1.232	1.533	2.03317	0.0326	RecName: Full=QWRF motif-containing protein 2 [Arabidopsis thaliana]
c40980_g1	0.312	1.276	1.588	2.03201	0.0392	_
c44845_g1	0.563	2.3025	2.8655	2.03199	0.0224	_
c34282_g1	0.9845	4.0235	5.008	2.03099	0.00926	_
c37134_g1	0.872	3.5605	4.4325	2.02968	0.0305	_
c38180_g1	1.2285	5.014	6.2425	2.02906	0.015	_
c46295_g1	3.2595	13.28	16.5395	2.02653	0.00856	_
c38185_g1	0.2215	0.902	1.1235	2.02582	0.0385	_
c54148_g2	0.806	3.282	4.088	2.02572	0.0325	RecName: Full=Disease resistance protein RPS5
c42085_g1	2.466	10.041	12.507	2.02566	0.013	RecName: Full=Protein RADIALIS-like 3
c35154_g1	0.65	2.6465	3.2965	2.02557	0.0487	_
c48880_g1	9.3795	38.169	47.5485	2.02482	3.54e-07	_
c55039_g1	4.327	17.5805	21.9075	2.02254	0.000387	_
c47435_g3	3.6505	14.822	18.4725	2.02157	0.00425	RecName: Full=Peroxisomal membrane protein PMP22
c45278_g2	1.177	4.778	5.955	2.02129	0.0156	RecName: Full=ABC transporter G family member 34
c53792_g9	0.2825	1.1465	1.429	2.02091	0.0112	_
c52196_g1	3.9205	15.8955	19.816	2.01951	0.000111	RecName: Full=Protein NRT1/ PTR FAMILY 4.6
c50485_g1	2.4565	9.9565	12.413	2.01903	0.00576	RecName: Full=Microtubule-associated protein 70-5
c46231_g1	0.2775	1.1245	1.402	2.01872	0.0306	_
c26287_g1	0.6955	2.8145	3.51	2.01676	0.0414	_
c37409_g1	2.385	9.642	12.027	2.01534	0.00532	_
c45178_g1	0.208	0.8395	1.0475	2.01295	0.0165	RecName: Full=Type I inositol 1,4,5-trisphosphate 5-phosphatase CVP2
c37465_g3	1.3125	5.287	6.5995	2.01013	0.0226	RecName: Full=Alpha,alpha-trehalose-phosphate synthase [UDP-forming]
c44698_g1	1.9845	7.99	9.9745	2.00942	0.0365	_
c27362_g1	0.8645	3.476	4.3405	2.00749	0.0462	_
c40286_g1	1.754	7.05	8.804	2.00697	0.0201	_
c38040_g1	2.283	9.1725	11.4555	2.00638	0.0278	_
c37639_g1	3.686	14.805	18.491	2.00596	0.0114	RecName: Full=Pleiotropic drug resistance protein 3
c37982_g1	0.802	3.2125	4.0145	2.00202	0.0176	_
c32121_g1	3.2155	12.8795	16.095	2.00196	0.0211	_
c30531_g1	0.176	0.7045	0.8805	2.00102	0.0142	_
c28940_g1	3.337	13.3455	16.6825	1.99973	0.0123	_
c43789_g1	1.482	5.9235	7.4055	1.9989	0.0066	_
c44660_g1	0.254	1.015	1.269	1.99858	0.043	RecName: Full=Glucan endo-1,3-beta-glucosidase 2
c55389_g5	1.0385	4.149	5.1875	1.99826	0.0159	_
c42363_g1	0.211	0.8415	1.0525	1.99572	0.0394	RecName: Full=WRKY transcription factor 55
c48101_g2	3.472	13.8465	17.3185	1.99568	0.00162	RecName: Full=Bidirectional sugar transporter SWEET15
c52289_g2	3.969	15.821	19.79	1.99499	0.000187	RecName: Full=Phospholipase D gamma 1
c49224_g1	1.571	6.258	7.829	1.99402	0.00218	RecName: Full=Growth-regulating factor 6
c49528_g2	1.6595	6.609	8.2685	1.99368	0.0382	_
c41649_g1	0.5115	2.0355	2.547	1.99258	0.021	_
c39328_g1	0.4775	1.899	2.3765	1.99167	0.0095	_
c42592_g1	0.5625	2.237	2.7995	1.99164	0.0107	RecName: Full=Blue copper protein
c40493_g2	1.0755	4.2755	5.351	1.99109	0.025	_
c49145_g2	1.19	4.7245	5.9145	1.9892	0.036	_
c52575_g3	0.172	0.6825	0.8545	1.98842	0.0305	_
c35863_g1	0.232	0.919	1.151	1.98594	0.0253	RecName: Full=Omega-hydroxypalmitate O-feruloyl transferase
c49246_g1	0.585	2.3155	2.9005	1.98482	0.0277	_
c40503_g1	1.0615	4.2005	5.262	1.98446	0.0115	_
c45446_g1	0.48	1.897	2.377	1.98261	0.0137	_
c41131_g1	1.4185	5.588	7.0065	1.97797	0.00531	_
c40726_g1	2.017	7.94	9.957	1.97693	0.00227	RecName: Full=Serine carboxypeptidase-like 34
c49117_g1	0.592	2.3275	2.9195	1.97511	0.0128	RecName: Full=Uncharacterized calcium-binding protein At1g02270 [Arabidopsis thaliana]
c44668_g1	1.7665	6.9385	8.705	1.97373	0.0217	_
c53128_g4	1.931	7.5785	9.5095	1.97256	0.00946	_
c40136_g2	1.3065	5.1275	6.434	1.97255	0.0194	RecName: Full=Cyclin-dependent kinase inhibitor 7
c47812_g1	0.491	1.9265	2.4175	1.97219	0.0148	_
c46277_g1	1.202	4.715	5.917	1.97182	0.0223	_
c53650_g3	2.8945	11.3385	14.233	1.96984	0.00787	RecName: Full=UDP-glycosyltransferase 76E9 [Arabidopsis thaliana]
c41020_g1	1.8155	7.106	8.9215	1.96867	0.00966	_
c42953_g2	0.217	0.8485	1.0655	1.96722	0.029	RecName: Full=U-box domain-containing protein 15
c47521_g1	1.998	7.8115	9.8095	1.96704	0.028	_
c37900_g1	0.9045	3.5335	4.438	1.96591	0.00558	_
c41479_g1	1.0415	4.0645	5.106	1.96442	0.00675	RecName: Full=RING-H2 finger protein ATL78 [Arabidopsis thaliana]
c43060_g1	1.021	3.981	5.002	1.96315	0.0383	_
c38915_g1	0.4435	1.729	2.1725	1.96293	0.0213	_
c47206_g1	1.004	3.9135	4.9175	1.9627	0.0161	RecName: Full=Protein S-acyltransferase 8
c54418_g1	0.4015	1.561	1.9625	1.959	0.0281	RecName: Full=NADH dehydrogenase [ubiquinone]
c52878_g1	0.3165	1.2305	1.547	1.95897	0.0137	_
c42670_g2	1.8705	7.2645	9.135	1.95744	0.000594	RecName: Full=Apocytochrome f
c49319_g3	0.514	1.9945	2.5085	1.95619	0.0152	RecName: Full=Elongation factor 1-alpha
c53752_g5	7.211	27.973	35.184	1.95576	0.00387	RecName: Full=Probable cellulose synthase A catalytic subunit 9 [UDP-forming]
c39910_g1	5.265	20.419	25.684	1.95541	0.00983	_
c41974_g1	1.1515	4.4635	5.615	1.95466	0.0195	_
c42651_g1	77.637	300.417	378.054	1.95215	5.06e-05	_
c45972_g2	0.413	1.5975	2.0105	1.9516	0.0449	_
c48064_g3	4.4675	17.2585	21.726	1.94977	0.0224	_
c53252_g7	2.525	9.754	12.279	1.94971	0.0223	_
c51976_g1	10.989	42.403	53.392	1.94811	1.43e-06	RecName: Full=BTB/POZ domain-containing protein NPY1
c39794_g1	2.3765	9.152	11.5285	1.94525	0.0324	_
c46037_g1	59.431	228.796	288.227	1.94477	2.41e-06	RecName: Full=Oligopeptide transporter 3
c43346_g1	1.329	5.1135	6.4425	1.94397	0.00782	_
c47777_g1	0.738	2.8395	3.5775	1.94394	0.00895	_
c47094_g1	3.537	13.604	17.141	1.94343	0.000853	_
c42501_g1	0.2845	1.092	1.3765	1.94047	0.0465	RecName: Full=Sodium/hydrogen exchanger 4
c54698_g6	3.569	13.6955	17.2645	1.94011	0.0197	RecName: Full=Beta-amyrin synthase
c49185_g1	0.6975	2.675	3.3725	1.93927	0.00608	_
c51330_g4	6.327	24.227	30.554	1.93702	0.000107	RecName: Full=Cytochrome P450 71A1
c22232_g1	2.851	10.915	13.766	1.93677	0.0218	RecName: Full=Ethylene-responsive transcription factor 12
c70167_g1	1.062	4.0625	5.1245	1.93558	0.0168	_
c48958_g1	4.5735	17.4945	22.068	1.93553	4.96e-05	_
c24960_g1	13.7075	52.429	66.1365	1.9354	0.00254	_
c33010_g1	5.725	21.8965	27.6215	1.93535	0.00895	_
c31867_g1	12.0045	45.9005	57.905	1.93493	0.00174	_
c53375_g1	1.221	4.666	5.887	1.93412	0.0122	RecName: Full=Lysosomal beta glucosidase
c42394_g2	0.54	2.0615	2.6015	1.93266	0.0468	RecName: Full=Cysteine-rich repeat secretory protein 60
c53760_g1	0.9485	3.6175	4.566	1.93127	0.0458	_
c41164_g1	51.5545	196.607	248.161	1.93114	0.0365	RecName: Full=Lysine-rich arabinogalactan protein 18
c49174_g2	2.7425	10.457	13.1995	1.93091	0.0174	RecName: Full=Probable galactinol--sucrose galactosyltransferase 1
c48901_g4	0.9245	3.5245	4.449	1.93067	0.0273	RecName: Full=Cytochrome P450 71A21 [Arabidopsis thaliana]
c36488_g1	6.621	25.207	31.828	1.9287	0.018	_
c49323_g1	2.9835	11.346	14.3295	1.92711	0.00187	RecName: Full=Probable pectate lyase 18
c54281_g1	6.325	24.052	30.377	1.92702	0.00156	_
c23283_g1	0.207	0.7855	0.9925	1.92398	0.039	RecName: Full=Putative disease resistance RPP13-like protein 2 [Arabidopsis thaliana]
c46588_g1	0.279	1.0585	1.3375	1.92368	0.0257	_
c50165_g1	1.42	5.386	6.806	1.92332	0.0171	RecName: Full=Protein argonaute 10
c45400_g1	14.54	55.1485	69.6885	1.92329	6.7e-06	RecName: Full=L-type lectin-domain containing receptor kinase IV.1
c51322_g1	28.5775	108.391	136.969	1.92329	1.48e-06	RecName: Full=Aspartic proteinase CDR1
c54442_g1	0.298	1.13	1.428	1.92294	0.0321	RecName: Full=Urease
c51152_g1	1.116	4.226	5.342	1.92096	0.0341	RecName: Full=Transcription factor bHLH137
c16861_g1	0.2815	1.0655	1.347	1.92032	0.0357	RecName: Full=DELLA protein GAI1
c47255_g1	5.692	21.515	27.207	1.91834	0.0144	_
c41435_g1	0.226	0.8535	1.0795	1.91707	0.0441	_
c48285_g1	10.5905	39.9175	50.508	1.91425	0.00055	RecName: Full=Lysine histidine transporter-like 8
c42269_g1	0.7925	2.9865	3.779	1.91397	0.0141	_
c43927_g2	8.5865	32.341	40.9275	1.91322	0.0297	RecName: Full=Tubulin beta-2 chain
c46542_g1	0.9195	3.463	4.3825	1.9131	0.00955	_
c30253_g1	0.2795	1.0525	1.332	1.9129	0.0201	_
c40875_g1	0.9035	3.4015	4.305	1.91257	0.0129	_
c53297_g2	2.1815	8.2055	10.387	1.91127	0.0075	RecName: Full=Formin-like protein 1
c49899_g1	0.7205	2.71	3.4305	1.91122	0.0121	_
c53752_g3	13.4715	50.663	64.1345	1.91102	0.00323	RecName: Full=Cellulose synthase A catalytic subunit 2 [UDP-forming]
c39140_g1	0.8035	3.0215	3.825	1.9109	0.0174	_
c47201_g2	1.963	7.379	9.342	1.91037	0.00511	RecName: Full=Auxin efflux carrier component 1
c44310_g2	0.3385	1.2715	1.61	1.9093	0.0236	RecName: Full=Armadillo repeat-containing kinesin-like protein 1 [Oryza sativa Japonica Group]
c48780_g1	1.4255	5.353	6.7785	1.90888	0.00336	RecName: Full=Protein Brevis radix-like 1
c51399_g2	0.7455	2.798	3.5435	1.90812	0.0227	_
c48313_g1	1.795	6.735	8.53	1.90769	0.00961	_
c54004_g1	1.7995	6.747	8.5465	1.90665	0.00204	RecName: Full=BTB/POZ domain-containing protein At5g47800 [Arabidopsis thaliana]
c51007_g1	6.2285	23.337	29.5655	1.90566	0.00227	_
c49268_g1	0.634	2.375	3.009	1.90537	0.0445	RecName: Full=Metal tolerance protein 10
c45837_g1	2.7715	10.3775	13.149	1.90472	0.0162	_
c47939_g2	1.515	5.67	7.185	1.90403	0.0331	_
c45998_g3	2.588	9.683	12.271	1.90362	0.0278	RecName: Full=Probable inactive receptor kinase At5g16590
c59067_g1	0.228	0.853	1.081	1.90351	0.0371	_
c46976_g1	3.2695	12.229	15.4985	1.90316	0.00184	RecName: Full=Probable polygalacturonase
c42460_g1	1.8375	6.8715	8.709	1.90288	0.0117	_
c55005_g1	3.189	11.9255	15.1145	1.90287	0.0265	_
c50661_g1	85.563	319.949	405.512	1.90278	6.84e-07	_
c45278_g3	1.539	5.748	7.287	1.90107	0.0235	RecName: Full=Pleiotropic drug resistance protein 2
c43664_g1	1.5735	5.871	7.4445	1.89963	0.0097	_
c52389_g1	0.73	2.723	3.453	1.89923	0.0114	_
c47844_g1	1.197	4.4645	5.6615	1.89908	0.0122	_
c52507_g1	1.2315	4.5895	5.821	1.89792	0.00463	_
c53234_g2	2.059	7.663	9.722	1.89597	0.00186	RecName: Full=G-type lectin S-receptor-like serine/threonine-protein kinase At1g34300
c50344_g4	0.21	0.781	0.991	1.89493	0.0317	_
c6377_g1	0.3425	1.272	1.6145	1.89292	0.049	_
c42047_g1	1.111	4.1255	5.2365	1.89271	0.02	_
c47775_g1	13.174	48.916	62.09	1.89261	0.00115	RecName: Full=Leucine-rich repeat extensin-like protein 3
c39517_g1	0.189	0.7015	0.8905	1.89206	0.0242	_
c49933_g1	9.211	34.178	43.389	1.89164	0.0189	RecName: Full=Fasciclin-like arabinogalactan protein 16
c45721_g1	3.545	13.152	16.697	1.89142	0.00211	_
c35992_g1	0.1935	0.7175	0.911	1.89065	0.0178	RecName: Full=Regulatory protein NPR5
c54254_g2	1.0415	3.86	4.9015	1.88994	0.018	RecName: Full=Probable receptor-like protein kinase At5g59700
c53488_g1	1.8335	6.7865	8.62	1.88807	0.00164	RecName: Full=Serine/threonine-protein kinase EDR1
c32422_g1	4.031	14.9015	18.9325	1.88625	0.0149	RecName: Full=Transcription factor AS1
c41731_g2	0.268	0.9905	1.2585	1.88592	0.0407	_
c30879_g1	4.067	14.9855	19.0525	1.88153	0.000611	_
c28820_g1	0.5395	1.985	2.5245	1.87944	0.0488	_
c44762_g2	0.879	3.229	4.108	1.87715	0.0136	RecName: Full=peroxisomal catalase AT4G35090
c43442_g2	6.0445	22.1995	28.244	1.87683	0.0319	RecName: Full=Alcohol dehydrogenase class-3
c27117_g1	5.289	19.419	24.708	1.8764	0.0106	_
c47112_g1	0.7155	2.6195	3.335	1.87227	0.0115	_
c49687_g1	0.2615	0.957	1.2185	1.87171	0.0158	_
c37117_g1	0.262	0.9585	1.2205	1.87121	0.0187	RecName: Full=Zinc finger protein AZF2
c42884_g1	0.54	1.9755	2.5155	1.87119	0.0208	_
c48738_g2	0.2345	0.857	1.0915	1.86971	0.0312	_
c55006_g1	1.0575	3.863	4.9205	1.86906	0.012	_
c48206_g1	6.053	22.109	28.162	1.86891	0.000834	RecName: Full=Anthocyanidin 5,3-O-glucosyltransferase
c50208_g1	1.665	6.081	7.746	1.86879	0.0265	RecName: Full=G-type lectin S-receptor-like serine/threonine-protein kinase SD1-1
c54033_g1	1.433	5.233	6.666	1.8686	0.00267	RecName: Full=Receptor-like protein 2
c46268_g1	1.387	5.065	6.452	1.86859	0.00342	RecName: Full=ABC transporter G family member 14
c45988_g1	0.5965	2.1775	2.774	1.86808	0.0129	_
c45092_g4	1.5555	5.6705	7.226	1.8661	0.0121	_
c50184_g3	1.9415	7.0635	9.005	1.86321	0.0496	_
c32824_g1	0.407	1.4805	1.8875	1.86298	0.0249	RecName: Full=Uncharacterized mitochondrial protein AtMg01250
c40608_g1	0.257	0.934	1.191	1.86165	0.0437	_
c46277_g2	1.0645	3.8675	4.932	1.86123	0.0303	_
c44998_g1	0.1535	0.5565	0.71	1.85814	0.0465	_
c46565_g1	1.1655	4.205	5.3705	1.85116	0.00766	RecName: Full=WD repeat-containing protein RUP2
c51330_g5	8.834	31.85	40.684	1.85015	0.0033	RecName: Full=Flavonoid 3',5'-hydroxylase
c30208_g1	0.249	0.897	1.146	1.84896	0.0471	_
c47858_g3	0.3165	1.1395	1.456	1.84812	0.0265	_
c55136_g3	9.4305	33.933	43.3635	1.84728	0.000443	RecName: Full=Leucine-rich repeat receptor-like protein CLAVATA2
c54577_g3	1.04	3.7405	4.7805	1.84665	0.0104	RecName: Full=Protein transport protein Sec24-like CEF [Arabidopsis thaliana]
c50845_g1	3.626	13.0305	16.6565	1.84544	0.000916	RecName: Full=(R)-mandelonitrile lyase 2
c48328_g1	0.3565	1.2805	1.637	1.84473	0.0243	_
c40084_g1	0.802	2.8805	3.6825	1.84465	0.0463	_
c40899_g3	1.0095	3.624	4.6335	1.84394	0.0299	_
c44810_g3	2.6705	9.5855	12.256	1.84374	0.0186	RecName: Full=Anthocyanidin 3-O-glucosyltransferase 5
c48654_g1	1.047	3.757	4.804	1.84332	0.0129	_
c325_g1	1.624	5.824	7.448	1.84246	0.0451	_
c55372_g2	0.8735	3.1325	4.006	1.84243	0.0262	_
c43261_g1	0.309	1.108	1.417	1.84228	0.0413	_
c50886_g1	1.0075	3.61	4.6175	1.84122	0.006	RecName: Full=U-box domain-containing protein 5
c43281_g1	3.4165	12.233	15.6495	1.84019	0.0112	RecName: Full=Glucose-6-phosphate/phosphate translocator 2, chloroplastic
c54858_g1	5.238	18.7465	23.9845	1.83953	0.00482	RecName: Full=Putative ion channel POLLUX-like 2 [Arabidopsis thaliana]
c40989_g1	0.4135	1.479	1.8925	1.83866	0.0437	_
c42924_g1	0.6895	2.463	3.1525	1.83679	0.0282	_
c45519_g1	0.8025	2.8655	3.668	1.83621	0.0226	_
c50697_g4	34.31	122.486	156.796	1.83591	0.00584	RecName: Full=Probable LRR receptor-like serine/threonine-protein kinase At3g47570
c46082_g1	3.45	12.3155	15.7655	1.83581	0.0139	_
c53987_g1	7.216	25.689	32.905	1.83188	2.06e-05	RecName: Full=Alpha-N-acetylglucosaminidase
c30561_g1	0.4335	1.5425	1.976	1.83117	0.0442	_
c48301_g1	1.104	3.927	5.031	1.83069	0.00586	RecName: Full=Chaperonin 60 subunit alpha 2, chloroplastic
c52464_g4	2.236	7.9485	10.1845	1.82976	0.00363	_
c44899_g1	3.2435	11.5235	14.767	1.82896	0.0323	RecName: Full=Probable WRKY transcription factor 33
c28961_g2	1.6955	6.023	7.7185	1.82877	0.00873	RecName: Full=Protein IQ-DOMAIN 1 [Arabidopsis thaliana]
c52941_g2	2.6095	9.258	11.8675	1.82693	0.0109	_
c59207_g1	9.096	32.2595	41.3555	1.82642	0.00981	_
c29282_g1	1.497	5.3055	6.8025	1.82541	0.0326	_
c41393_g1	34.0065	120.513	154.52	1.82531	5.08e-05	RecName: Full=Chaperone protein DnaJ 1 [Thermus thermophilus HB8]
c53780_g2	3.541	12.5415	16.0825	1.82448	0.0251	RecName: Full=G-type lectin S-receptor-like serine/threonine-protein kinase SD1-1
c51967_g2	1.4285	5.058	6.4865	1.82407	0.00835	RecName: Full=Formin-like protein 18
c43634_g1	3.4985	12.383	15.8815	1.82355	0.0434	_
c45025_g2	0.9215	3.261	4.1825	1.82326	0.0122	_
c39507_g2	0.796	2.814	3.61	1.82178	0.0174	_
c48756_g2	141.026	498.423	639.449	1.82141	1.04e-06	RecName: Full=Aquaporin PIP2-7
c41445_g1	0.7085	2.503	3.2115	1.82082	0.0331	_
c47514_g3	0.8635	3.0505	3.914	1.82078	0.0203	_
c54743_g1	4.539	16.0335	20.5725	1.82064	0.00256	RecName: Full=Zinc finger BED domain-containing protein DAYSLEEPER
c44561_g1	6.3775	22.5	28.8775	1.81886	0.00944	RecName: Full=Probable galacturonosyltransferase-like 3 [Arabidopsis thaliana]
c50119_g5	2.899	10.2225	13.1215	1.81812	0.00531	RecName: Full=E3 ubiquitin-protein ligase ATL76
c51147_g2	2.5695	9.0565	11.626	1.81747	0.00728	RecName: Full=Ankyrin repeat-containing protein At5g02620 [Arabidopsis thaliana]
c36917_g1	19.4625	68.5175	87.98	1.81578	0.00919	RecName: Full=Uncharacterized protein At4g06744
c44810_g1	1.3755	4.8385	6.214	1.8146	0.0139	RecName: Full=UDP-glycosyltransferase 72E1 [Arabidopsis thaliana]
c27415_g1	0.9945	3.492	4.4865	1.81201	0.0304	_
c47949_g2	1.532	5.3775	6.9095	1.81152	0.0238	_
c52254_g2	4.2845	15.028	19.3125	1.81045	0.00171	RecName: Full=Probable receptor-like protein kinase At5g38990
c26835_g1	2.7855	9.763	12.5485	1.80939	0.0455	_
c42800_g1	1.1625	4.0735	5.236	1.80904	0.0461	_
c21989_g1	8.786	30.7765	39.5625	1.80855	0.0172	_
c48772_g1	0.249	0.8715	1.1205	1.80735	0.0236	_
c52198_g1	0.815	2.8505	3.6655	1.80634	0.00335	RecName: Full=Serine carboxypeptidase-like 19
c53752_g1	42.474	148.453	190.927	1.80535	0.0387	RecName: Full=Cellulose synthase A catalytic subunit 1 [UDP-forming]
c54054_g3	21.8395	76.326	98.1655	1.80523	0.00422	RecName: Full=Probable leucine-rich repeat receptor-like protein kinase At1g35710
c18348_g1	0.2145	0.7495	0.964	1.80495	0.0294	RecName: Full=Inositol-3-phosphate synthase
c31499_g1	0.198	0.6915	0.8895	1.80423	0.0371	RecName: Full=UPF0481 protein At3g47200 [Arabidopsis thaliana]
c46252_g1	2.6885	9.3785	12.067	1.80256	0.022	_
c8558_g1	0.1885	0.6575	0.846	1.80243	0.0461	_
c32258_g1	1.992	6.945	8.937	1.80176	0.0434	_
c43218_g1	0.815	2.8325	3.6475	1.7972	0.0446	RecName: Full=Probable purine permease 11
c22849_g1	2.2085	7.6735	9.882	1.79682	0.033	_
c17842_g1	46.4525	161.252	207.705	1.79549	0.0363	RecName: Full=Arabinogalactan peptide 12
c47548_g1	4.1915	14.5465	18.738	1.79513	0.0068	RecName: Full=WAT1-related protein At1g43650 [Arabidopsis thaliana]
c53752_g4	25.7145	89.127	114.841	1.79328	0.016	RecName: Full=Cellulose synthase A catalytic subunit 1 [UDP-forming]
c55141_g3	2.8355	9.821	12.6565	1.79227	0.00718	_
c29708_g1	0.698	2.4175	3.1155	1.79222	0.0366	_
c49041_g1	0.2415	0.836	1.0775	1.79148	0.044	_
c49140_g2	1.105	3.8235	4.9285	1.79085	0.0161	RecName: Full=Pyruvate kinase isozyme A, chloroplastic
c34718_g1	0.9985	3.4505	4.449	1.78897	0.0126	RecName: Full=Probable membrane-associated kinase regulator 4 [Arabidopsis thaliana]
c55032_g4	6.4385	22.241	28.6795	1.78843	0.00222	RecName: Full=Copia protein
c52476_g1	2.225	7.6795	9.9045	1.78721	0.0283	RecName: Full=Kinesin-like protein KIF19 [Homo sapiens]
c54698_g5	1.3585	4.688	6.0465	1.78696	0.0235	RecName: Full=Beta-amyrin synthase
c54254_g1	1.419	4.888	6.307	1.78437	0.0215	RecName: Full=Probable receptor-like protein kinase At5g59700
c39860_g1	0.514	1.7705	2.2845	1.78432	0.0295	_
c49992_g2	6.0365	20.79	26.8265	1.78411	5.09e-05	_
c48136_g1	0.395	1.359	1.754	1.78262	0.0352	_
c45987_g1	11.0435	37.975	49.0185	1.78185	0.0434	RecName: Full=Probable WRKY transcription factor 40
c44913_g1	1.071	3.6685	4.7395	1.77623	0.0484	_
c43668_g1	3.013	10.3145	13.3275	1.7754	0.000857	RecName: Full=Ribosomal protein S3, mitochondrial
c57603_g1	0.925	3.1615	4.0865	1.77308	0.0214	_
c2882_g1	0.887	3.0305	3.9175	1.77255	0.0356	_
c54779_g1	0.337	1.151	1.488	1.77207	0.0171	_
c39862_g1	3.7825	12.9145	16.697	1.77158	0.0133	RecName: Full=Gibberellin 20 oxidase 1
c41144_g2	4.618	15.764	20.382	1.77129	0.0188	RecName: Full=Xylem cysteine proteinase 2
c48452_g1	0.474	1.6175	2.0915	1.77081	0.031	_
c45485_g2	3.641	12.424	16.065	1.77072	0.0359	RecName: Full=Uncharacterized mitochondrial protein AtMg00860
c52705_g3	3.472	11.833	15.305	1.76898	0.0488	_
c46685_g1	1.7815	6.068	7.8495	1.76813	0.0236	RecName: Full=Phytoene synthase, chloroplastic
c41243_g2	287.671	979.838	1267.51	1.76813	2e-06	Sucrose synthase [Citrus sinensis]
c39158_g1	1.065	3.6265	4.6915	1.76772	0.0374	_
c45105_g2	1.4735	5.0175	6.491	1.76772	0.00478	RecName: Full=UDP-glycosyltransferase 90A1 [Arabidopsis thaliana]
c38966_g1	0.766	2.6035	3.3695	1.76504	0.0431	_
c47596_g1	5.0015	16.97	21.9715	1.76255	0.00656	_
c54012_g1	5.3425	18.1165	23.459	1.76172	0.00148	_
c49055_g1	48.5595	164.566	213.125	1.76084	2.41e-05	RecName: Full=Probable 1-deoxy-D-xylulose-5-phosphate synthase 2, chloroplastic
c47287_g2	1.1315	3.833	4.9645	1.76024	0.0152	RecName: Full=Myb-related protein Zm1 [Zea mays]
c49475_g1	3.1495	10.644	13.7935	1.75685	0.0435	_
c54231_g1	1.7295	5.844	7.5735	1.7566	0.0232	RecName: Full=Beta-galactosidase 8
c46269_g1	3.4725	11.7315	15.204	1.75634	0.0188	RecName: Full=Transcription factor bHLH78
c63959_g1	4.1355	13.9655	18.101	1.75573	0.00309	RecName: Full=Uncharacterized protein ycf68
c44845_g2	0.3315	1.115	1.4465	1.74996	0.0425	_
c38887_g1	0.728	2.4445	3.1725	1.74753	0.0277	_
c54500_g1	6.6055	22.166	28.7715	1.74661	0.00467	RecName: Full=Anthranilate N-methyltransferase
c54035_g1	2.3585	7.911	10.2695	1.74599	0.0274	_
c55389_g4	1.1985	4.006	5.2045	1.74093	0.0217	_
c45411_g2	2.053	6.8605	8.9135	1.74058	0.0232	RecName: Full=Aspartic proteinase CDR1
c27631_g1	1.317	4.3995	5.7165	1.74008	0.0452	_
c46182_g1	0.3455	1.152	1.4975	1.73738	0.0497	_
c55132_g2	73.739	245.833	319.572	1.73718	0.0291	_
c44883_g1	4.379	14.577	18.956	1.73502	0.00172	_
c44848_g1	1.9	6.32	8.22	1.73393	0.0168	RecName: Full=Axial regulator YABBY 1
c45395_g1	1.0245	3.405	4.4295	1.73273	0.0244	LRR-TIR type disease resistance protein
c51788_g1	2.2085	7.3325	9.541	1.73124	0.0182	_
c47157_g2	4.043	13.4155	17.4585	1.7304	0.00679	_
c44377_g2	1.2095	4.012	5.2215	1.72991	0.0323	_
c50567_g3	24.176	80.016	104.192	1.72671	0.00107	_
c46944_g1	0.2575	0.851	1.1085	1.72459	0.0368	_
c45818_g1	1.5485	5.1115	6.66	1.72288	0.00682	_
c49644_g2	2.7695	9.14	11.9095	1.72257	0.0166	RecName: Full=peroxisomal catalase AT4G35090
c47256_g1	5.4515	17.974	23.4255	1.72119	0.00211	RecName: Full=Ankyrin-2
c51762_g1	1.313	4.3255	5.6385	1.72	0.0121	RecName: Full=Putative cyclic nucleotide-gated ion channel 13
c27875_g1	0.354	1.164	1.518	1.71727	0.0331	L-ascorbate peroxidase [Citrus sinensis]
c53933_g1	2.916	9.588	12.504	1.71724	0.0165	RecName: Full=Cucumisin
c46640_g1	0.3935	1.2935	1.687	1.71684	0.0386	_
c55222_g1	1.8055	5.929	7.7345	1.71539	0.0157	_
c44348_g1	1.0235	3.3595	4.383	1.71474	0.0332	_
c53186_g2	0.513	1.6815	2.1945	1.71272	0.034	_
c44148_g1	4.181	13.663	17.844	1.70835	0.0421	_
c33533_g1	1.235	4.034	5.269	1.7077	0.0349	_
c48523_g1	6.0505	19.762	25.8125	1.7076	0.00198	RecName: Full=Receptor-like cytosolic serine/threonine-protein kinase RBK1
c49141_g1	3.2325	10.551	13.7835	1.70666	0.0294	RecName: Full=GDSL esterase/lipase At4g10955 [Arabidopsis thaliana]
c49718_g1	0.8155	2.659	3.4745	1.70513	0.0366	RecName: Full=BTB/POZ domain-containing protein At1g03010 [Arabidopsis thaliana]
c31313_g1	2.629	8.569	11.198	1.70461	0.0327	_
c32031_g1	46.3455	150.975	197.321	1.70381	1.68e-05	RecName: Full=Thioredoxin M-type, chloroplastic
c41675_g1	0.844	2.7485	3.5925	1.70333	0.0283	RecName: Full=Fatty-acid-binding protein 3
c25847_g2	1.9575	6.374	8.3315	1.70319	0.0314	RecName: Full=Acyl carrier protein 1, chloroplastic
c44714_g1	0.3005	0.9775	1.278	1.70173	0.043	RecName: Full=Probable LRR receptor-like serine/threonine-protein kinase At1g74360
c38981_g1	0.899	2.923	3.822	1.70106	0.0118	_
c53920_g5	1.656	5.383	7.039	1.70071	0.0198	_
c51932_g1	2.0585	6.69	8.7485	1.70041	0.0436	RecName: Full=Putative wall-associated receptor kinase-like 11
c55516_g3	2.0785	6.7515	8.83	1.69967	0.0234	RecName: Full=Calcium-dependent protein kinase 9
c43518_g1	0.4545	1.4735	1.928	1.69689	0.0329	RecName: Full=Aldose 1-epimerase
c56036_g1	2.03	6.576	8.606	1.69573	0.0173	_
c43666_g3	1.7515	5.6735	7.425	1.69565	0.0328	RecName: Full=F-box/kelch-repeat protein At5g43190 [Arabidopsis thaliana]
c58959_g1	0.976	3.158	4.134	1.69406	0.0353	RecName: Full=2-hydroxyisoflavanone dehydratase
c45183_g2	1.1995	3.8785	5.078	1.69307	0.0295	_
c46671_g2	0.7575	2.4465	3.204	1.6914	0.0477	_
c51312_g1	0.5365	1.731	2.2675	1.68996	0.0262	_
c54715_g4	2.451	7.906	10.357	1.68958	0.0217	RecName: Full=UPF0481 protein At3g47200 [Arabidopsis thaliana]
c32315_g1	0.408	1.3155	1.7235	1.68897	0.0348	_
c44205_g1	2.158	6.955	9.113	1.68836	0.0367	_
c54634_g2	0.949	3.0585	4.0075	1.68834	0.0465	_
c47018_g1	2.597	8.3635	10.9605	1.68726	0.0418	_
c37499_g1	0.939	3.022	3.961	1.68631	0.0371	_
c53450_g2	6.215	19.9855	26.2005	1.68513	0.00117	_
c40359_g1	10.2655	33.0095	43.275	1.68508	0.0146	RecName: Full=Salicylic acid-binding protein 2
c45278_g1	1.566	5.0355	6.6015	1.68505	0.0269	RecName: Full=ABC transporter G family member 34
c46028_g1	0.725	2.3255	3.0505	1.68149	0.0471	_
c50493_g1	12.2535	39.2555	51.509	1.6797	0.000276	RecName: Full=Protein piccolo
c42492_g1	2.883	9.225	12.108	1.67798	0.0237	RecName: Full=Acyl-[acyl-carrier-protein]
c47575_g1	1.441	4.6095	6.0505	1.67754	0.0194	RecName: Full=Glucan endo-1,3-beta-glucosidase-like protein 1
c38111_g1	2.1305	6.8135	8.944	1.6772	0.028	_
c50752_g2	0.365	1.166	1.531	1.6756	0.0368	_
c47834_g1	1.057	3.372	4.429	1.67363	0.0426	RecName: Full=Sodium/hydrogen exchanger 3
c41006_g1	2.1475	6.8495	8.997	1.67334	0.0251	_
c50186_g1	1.395	4.448	5.843	1.67289	0.0114	RecName: Full=Uncharacterized protein At4g19900 [Arabidopsis thaliana]
c39217_g2	10.469	33.365	43.834	1.67221	0.0263	RecName: Full=Geranylgeranyl pyrophosphate synthase, chloroplastic/chromoplastic
c55442_g4	6.286	20.032	26.318	1.67209	0.0265	_
c49396_g1	2.0415	6.504	8.5455	1.6717	0.0247	_
c40088_g1	3.457	11.0095	14.4665	1.67116	0.0243	RecName: Full=Cell number regulator 2
c43330_g3	0.9685	3.0835	4.052	1.67074	0.0354	RecName: Full=Mitochondrial uncoupling protein 5
c58737_g1	5.2605	16.7465	22.007	1.67059	0.0321	_
c52510_g1	0.3705	1.179	1.5495	1.67002	0.0263	_
c41427_g1	2.4235	7.7	10.1235	1.66777	0.0322	RecName: Full=Probable leucine-rich repeat receptor-like serine/threonine-protein kinase At5g15730 [Arabidopsis thaliana]
c50165_g3	2.5435	8.0665	10.61	1.66513	0.01	RecName: Full=Protein argonaute 10
c50201_g2	1.9245	6.0865	8.011	1.66113	0.00379	RecName: Full=ATPase 10, plasma membrane-type
c39483_g1	27.0245	85.371	112.395	1.65948	0.00134	RecName: Full=Protein PHLOEM PROTEIN 2-LIKE A1
c37432_g1	0.966	3.048	4.014	1.65777	0.0448	RecName: Full=Cytokinin riboside 5'-monophosphate phosphoribohydrolase LOG3
c55084_g2	2.833	8.9365	11.7695	1.65738	0.00116	RecName: Full=CDT1-like protein a, chloroplastic
c47039_g1	1.4015	4.4175	5.819	1.65626	0.0214	_
c47321_g2	34.3215	108.156	142.477	1.65593	2.07e-05	_
c42766_g3	11.705	36.8725	48.5775	1.65542	0.0208	_
c48802_g2	0.852	2.6815	3.5335	1.65411	0.032	_
c40406_g1	2.3405	7.365	9.7055	1.65387	0.0498	_
c47227_g1	0.244	0.7675	1.0115	1.65329	0.0332	_
c54076_g1	1.227	3.859	5.086	1.65309	0.0342	_
c50789_g2	1.658	5.2145	6.8725	1.65308	0.0288	RecName: Full=Histidine kinase 2
c50370_g1	0.4685	1.4725	1.941	1.65215	0.034	RecName: Full=NAD-dependent protein deacetylase SRT1
c36018_g1	0.6055	1.902	2.5075	1.65132	0.0318	RecName: Full=Protein LATERAL ROOT PRIMORDIUM 1 [Arabidopsis thaliana]
c48856_g1	2.263	7.1025	9.3655	1.65009	0.0077	_
c52212_g1	179.505	562.519	742.024	1.64788	7.17e-06	RecName: Full=ABC transporter G family member 34
c37554_g1	1.008	3.1585	4.1665	1.64774	0.0465	_
c51813_g1	1.225	3.838	5.063	1.64757	0.0425	RecName: Full=3-epi-6-deoxocathasterone 23-monooxygenase
c55571_g1	0.958	2.999	3.957	1.64638	0.0286	_
c50874_g2	2.3245	7.2745	9.599	1.64593	0.00742	RecName: Full=Cytochrome P450 78A5
c53652_g7	2.1395	6.6925	8.832	1.64527	0.00521	RecName: Full=Alpha-1,4 glucan phosphorylase L isozyme, chloroplastic/amyloplastic
c50790_g4	7.4545	23.306	30.7605	1.64452	8.57e-05	_
c47072_g1	0.7165	2.238	2.9545	1.64317	0.0291	_
c53503_g3	16.767	52.366	69.133	1.64301	2.37e-05	RecName: Full=Ribulose bisphosphate carboxylase large chain
c51067_g1	9.001	28.097	37.098	1.64226	4.61e-05	RecName: Full=Probable transcription factor KAN4
c44527_g1	18.884	58.9275	77.8115	1.64178	0.025	RecName: Full=GATA transcription factor 8 [Arabidopsis thaliana]
c45449_g2	3.4555	10.772	14.2275	1.64032	0.0229	_
c43271_g2	45.7115	142.489	188.201	1.64023	5.88e-05	RecName: Full=Probable xyloglucan endotransglucosylase/hydrolase protein 23
c51208_g1	1.0385	3.2365	4.275	1.63993	0.0432	_
c39985_g1	1.5905	4.9525	6.543	1.63868	0.0271	_
c43086_g1	0.436	1.3545	1.7905	1.63536	0.0419	RecName: Full=UDP-glycosyltransferase 88A1 [Arabidopsis thaliana]
c54896_g1	34.1685	106.086	140.255	1.6345	1.65e-05	RecName: Full=Gibberellin-regulated protein 1
c55614_g1	1.5665	4.863	6.4295	1.6343	0.014	_
c46889_g1	0.217	0.6735	0.8905	1.63398	0.0311	_
c50307_g2	14.6145	45.343	59.9575	1.63348	0.0473	RecName: Full=Tubulin alpha-3 chain
c47335_g1	3.206	9.9445	13.1505	1.63312	0.00329	RecName: Full=High affinity nitrate transporter 2.5
c34428_g1	3.3845	10.473	13.8575	1.62966	0.0261	RecName: Full=Probable galactinol--sucrose galactosyltransferase 2
c2158_g2	5.321	16.452	21.773	1.62849	0.00983	RecName: Full=Cytochrome P450 83B1
c53397_g2	1.3935	4.3065	5.7	1.6278	0.0171	_
c48702_g1	6.152	18.987	25.139	1.62588	0.00289	RecName: Full=WAT1-related protein At3g28050 [Arabidopsis thaliana]
c43190_g1	3.3705	10.4005	13.771	1.62562	0.049	_
c48747_g2	1.7475	5.3885	7.136	1.62459	0.0343	RecName: Full=E3 ubiquitin-protein ligase SINA-like 10
c49524_g2	6.4445	19.8575	26.302	1.62354	0.000572	RecName: Full=Lysine histidine transporter-like 8
c34774_g1	1.47	4.529	5.999	1.62338	0.0317	RecName: Full=Transcription factor PRE5
c52445_g5	12.2235	37.607	49.8305	1.62134	9.54e-05	RecName: Full=Axial regulator YABBY 4
c52389_g2	65.8035	202.18	267.984	1.61941	7.68e-05	RecName: Full=BTB/POZ domain-containing protein At2g30600 [Arabidopsis thaliana]
c53053_g1	14.9	45.72	60.62	1.61751	0.0323	RecName: Full=Transcriptional regulator ATRX
c47003_g1	88.1345	270.092	358.226	1.61567	0.00126	RecName: Full=Inositol oxygenase 1
c47367_g4	0.868	2.657	3.525	1.61403	0.0356	_
c32896_g1	3.104	9.485	12.589	1.61152	0.0223	RecName: Full=Abscisic acid receptor PYL1
c41926_g1	8.7165	26.6325	35.349	1.61137	2.1e-05	_
c47475_g1	13.9705	42.565	56.5355	1.60728	2.29e-05	_
c38138_g1	3.5915	10.933	14.5245	1.60603	0.0482	_
c53563_g1	0.7165	2.1805	2.897	1.60562	0.0276	RecName: Full=U-box domain-containing protein 34
c52861_g1	7.076	21.4905	28.5665	1.60269	0.0128	_
c31096_g1	0.9165	2.779	3.6955	1.60036	0.0396	_
c41274_g1	2.8795	8.7265	11.606	1.59958	0.00515	_
c37785_g1	0.9705	2.941	3.9115	1.59951	0.0418	_
c53921_g2	11.842	35.8435	47.6855	1.5978	0.00418	RecName: Full=Putative disease resistance protein RGA3
c39428_g1	34.236	103.588	137.823	1.59726	0.045	RecName: Full=Glucan 1,3-beta-glucosidase A
c51493_g2	4.204	12.7095	16.9135	1.59607	0.0184	RecName: Full=GDSL esterase/lipase At5g55050
c38897_g1	5.744	17.364	23.108	1.59597	0.00178	_
c32734_g1	426.592	1289.47	1716.06	1.59585	7.17e-05	RecName: Full=L-ascorbate peroxidase [Citrus sinensis]
c50305_g1	0.8325	2.51	3.3425	1.59217	0.0243	_
c38674_g1	10.16	30.6245	40.7845	1.59179	0.00853	_
c44927_g1	0.7935	2.391	3.1845	1.59131	0.0268	RecName: Full=L-ascorbate oxidase homolog
c36918_g1	22.083	66.5405	88.6235	1.5913	5.33e-05	RecName: Full=Peroxidase 24
c49433_g1	1.9645	5.9155	7.88	1.59034	0.0184	RecName: Full=Probable S-adenosylmethionine-dependent methyltransferase At5g38780 [Arabidopsis thaliana]
c52254_g1	6.087	18.3185	24.4055	1.5895	0.0243	RecName: Full=Receptor-like protein kinase FERONIA
c49147_g1	3.951	11.888	15.839	1.58922	0.00598	_
c49995_g1	97.0645	291.698	388.762	1.58746	8.08e-05	RecName: Full=Beta carbonic anhydrase 1, chloroplastic
c46473_g1	9.6525	29.005	38.6575	1.58733	0.00606	RecName: Full=Omega-3 fatty acid desaturase, chloroplastic
c52488_g3	0.861	2.586	3.447	1.58664	0.0256	_
c29906_g1	0.536	1.6065	2.1425	1.58362	0.0463	RecName: Full=LINE-1 retrotransposable element ORF2 protein
c51410_g1	1.2625	3.783	5.0455	1.58325	0.0296	_
c52860_g1	0.7255	2.1735	2.899	1.58297	0.022	_
c53161_g1	1.715	5.1365	6.8515	1.58258	0.0114	_
c44803_g1	1.4275	4.2605	5.688	1.57753	0.0179	_
c52402_g3	13.3645	39.8865	53.251	1.57749	0.0495	RecName: Full=Fasciclin-like arabinogalactan protein 17
c53548_g1	11.2175	33.4285	44.646	1.57533	0.0196	_
c46098_g1	0.2865	0.8525	1.139	1.57316	0.047	_
c46134_g1	0.856	2.5465	3.4025	1.57283	0.0465	_
c55573_g1	21.234	63.163	84.397	1.5727	0.000682	_
c48438_g1	11.7455	34.852	46.5975	1.56913	0.00782	RecName: Full=Aspartic proteinase nepenthesin-2
c54586_g1	1.6705	4.952	6.6225	1.56773	0.0108	RecName: Full=Uncharacterized WD repeat-containing protein C18H10.05
c30258_g1	0.9485	2.8115	3.76	1.56762	0.0452	_
c52847_g1	0.3855	1.1425	1.528	1.56739	0.03	RecName: Full=Uncharacterized mitochondrial protein AtMg01250
c50487_g1	4.598	13.617	18.215	1.56633	0.00268	RecName: Full=Probable receptor-like protein kinase At5g15080 [Arabidopsis thaliana]
c55419_g2	5.546	16.3825	21.9285	1.56264	0.00525	RecName: Full=Putative AC9 transposase [Zea mays]
c39642_g1	1.108	3.272	4.38	1.56221	0.0421	_
c45143_g2	0.8495	2.505	3.3545	1.56012	0.0318	_
c44489_g1	1.298	3.8265	5.1245	1.55974	0.0429	_
c54621_g1	13.017	38.366	51.383	1.55943	0.0211	RecName: Full=Zinc transporter 5
c53656_g1	15.493	45.6615	61.1545	1.55936	0.000576	_
c66727_g1	4.781	14.0515	18.8325	1.55534	0.0487	_
c47973_g1	2.7945	8.193	10.9875	1.5518	0.0241	RecName: Full=LOB domain-containing protein 4
c35138_g1	8.89	26.042	34.932	1.55058	0.0367	_
c23023_g1	0.7025	2.0565	2.759	1.54962	0.0428	_
c53967_g1	74.4535	217.936	292.39	1.5495	2.94e-05	RecName: Full=Cytochrome P450 76C1 [Arabidopsis thaliana]
c39217_g1	5.349	15.646	20.995	1.54845	0.0197	RecName: Full=Geranylgeranyl pyrophosphate synthase, chloroplastic
c38689_g1	352.906	1030.44	1383.34	1.5459	0.00292	Invertase/pectin methylesterase inhibitor family protein [Citrus sinensis]
c53134_g1	2.5155	7.3415	9.857	1.54523	0.0108	RecName: Full=Protein trichome berefringence-like 7 [Arabidopsis thaliana]
c29654_g1	6.452	18.8275	25.2795	1.54502	0.0424	RecName: Full=Uncharacterized protein At5g22580 [Arabidopsis thaliana]
c51850_g1	1.783	5.2025	6.9855	1.5449	0.0145	RecName: Full=Probable flavin-containing monooxygenase 1 [Arabidopsis thaliana]
c47934_g3	4.1955	12.2325	16.428	1.5438	0.0372	_
c54494_g1	8.1875	23.86	32.0475	1.5431	0.00648	RecName: Full=Subtilisin-like protease
c40236_g1	2.5135	7.321	9.8345	1.54234	0.039	RecName: Full=ABC transporter G family member 34
c50479_g1	1.363	3.966	5.329	1.5409	0.0326	RecName: Full=Protein HOTHEAD
c35733_g2	1.417	4.1115	5.5285	1.53683	0.0477	_
c39107_g1	4.2485	12.324	16.5725	1.53645	0.0128	_
c50048_g2	0.91	2.6375	3.5475	1.53523	0.0342	_
c50502_g1	0.631	1.8285	2.4595	1.53495	0.0401	_
c50649_g2	7.8825	22.836	30.7185	1.53458	6.74e-05	RecName: Full=Photosystem II CP47 chlorophyll apoprotein
c46219_g1	2.6785	7.7585	10.437	1.53435	0.0281	RecName: Full=Uncharacterized mitochondrial protein AtMg00810
c42548_g1	0.39	1.1295	1.5195	1.53414	0.0268	RecName: Full=Retrovirus-related Pol polyprotein from transposon TNT 1-94
c53376_g2	3.997	11.556	15.553	1.53165	0.04	RecName: Full=GDSL esterase/lipase At5g14450
c39431_g1	37.8605	109.447	147.308	1.53147	0.000191	RecName: Full=Homeobox-leucine zipper protein ATHB-52
c52576_g1	31.0115	89.6	120.612	1.5307	0.0306	RecName: Full=Homogentisate phytyltransferase 1, chloroplastic
c48767_g1	3.111	8.9835	12.0945	1.5299	0.0199	_
c48729_g1	2.268	6.548	8.816	1.52963	0.0112	RecName: Full=Long-chain-alcohol oxidase FAO4A
c34213_g5	1.961	5.658	7.619	1.5287	0.05	RecName: Full=Leucine-rich repeat receptor-like protein kinase PXL1
c50086_g3	1.6365	4.7215	6.358	1.52863	0.031	_
c52461_g1	29.63	85.429	115.059	1.52767	0.00115	RecName: Full=Uncharacterized RING finger protein C2F3.16 [Schizosaccharomyces pombe 972h-]
c54998_g1	1.934	5.562	7.496	1.52402	0.00619	RecName: Full=Putative NAC domain-containing protein 61
c51319_g1	2.671	7.6815	10.3525	1.52401	0.0265	RecName: Full=Oxysterol-binding protein-related protein 1D
c52160_g1	9.0575	26.0275	35.085	1.52285	0.00375	_
c54082_g3	4.2175	12.1165	16.334	1.52251	0.00654	RecName: Full=Probable LRR receptor-like serine/threonine-protein kinase At4g08850
c40122_g1	1.179	3.387	4.566	1.52244	0.00368	_
c46571_g1	2.0325	5.838	7.8705	1.52222	0.0368	RecName: Full=Protein STAY-GREEN LIKE, chloroplastic
c45665_g1	0.561	1.611	2.172	1.52188	0.0457	_
c44665_g2	3.1175	8.937	12.0545	1.5194	0.0127	_
c55350_g2	3.0765	8.813	11.8895	1.51834	0.0304	_
c46400_g1	3.12	8.924	12.044	1.51614	0.0104	RecName: Full=UPF0553 protein [Dictyostelium discoideum]
c18637_g1	14.631	41.7975	56.4285	1.51439	0.00537	_
c52880_g1	13.8885	39.6135	53.502	1.5121	0.00222	_
c53887_g2	0.8825	2.5145	3.397	1.5106	0.0249	_
c30875_g1	11.1165	31.671	42.7875	1.51046	0.0415	_
c46176_g1	4.675	13.293	17.968	1.50763	0.00956	RecName: Full=Protein MIZU-KUSSEI 1 [Arabidopsis thaliana]
c35695_g1	7.714	21.9295	29.6435	1.50732	0.035	_
c42655_g1	5.637	16.0105	21.6475	1.50602	0.0151	RecName: Full=HMG-Y-related protein A
c49438_g1	14.8205	42.0595	56.88	1.50484	0.000382	_
c46019_g1	3.389	9.6115	13.0005	1.5039	0.0352	RecName: Full=High mobility group B protein 9
c53074_g1	2.244	6.353	8.597	1.50137	0.00665	RecName: Full=DDT domain-containing protein DDB_G0282237 [Dictyostelium discoideum]
c48319_g4	1.6895	4.779	6.4685	1.50011	0.0385	_
c45192_g2	2.49	7.0405	9.5305	1.49953	0.0369	RecName: Full=Protein ODORANT1
c40236_g2	2.2735	6.4265	8.7	1.49912	0.0273	RecName: Full=ABC transporter G family member 34
c48056_g1	5.004	14.116	19.12	1.49618	0.00766	RecName: Full=Salutaridinol 7-O-acetyltransferase
c36430_g1	16.6695	46.9355	63.605	1.49347	0.0014	_
c32351_g1	5.7095	16.0535	21.763	1.49145	0.045	_
c51330_g3	5.9225	16.644	22.5665	1.49072	0.0221	RecName: Full=Cytochrome P450 71A1
c50854_g2	0.96	2.691	3.651	1.48704	0.0468	RecName: Full=Probable polygalacturonase
c50896_g2	4.4355	12.431	16.8665	1.48677	0.00626	_
c41472_g1	3.0265	8.4805	11.507	1.4865	0.0496	_
c34663_g1	0.4335	1.2145	1.648	1.48626	0.0374	_
c46607_g1	1.042	2.9175	3.9595	1.48538	0.0483	RecName: Full=BTB/POZ domain-containing protein At5g48800 [Arabidopsis thaliana]
c53873_g2	16.8765	47.2215	64.098	1.48443	0.0114	RecName: Full=UDP-glycosyltransferase 76C4 [Arabidopsis thaliana]
c50809_g1	9.6495	26.9885	36.638	1.48382	0.000462	_
c40518_g1	24.6305	68.8545	93.485	1.48311	8.61e-05	RecName: Full=Protein LURP-one-related 12 [Arabidopsis thaliana]
c42757_g1	164.049	458.259	622.308	1.48204	0.0328	RecName: Full=Major allergen Pru ar 1
c42855_g2	4.345	12.137	16.482	1.48198	0.0254	RecName: Full=Macro domain-containing protein VPA0103 [Vibrio parahaemolyticus RIMD 2210633]
c54043_g1	7.766	21.6805	29.4465	1.48115	0.000699	RecName: Full=LRR receptor-like serine/threonine-protein kinase RCH1
c52811_g2	12.541	34.951	47.492	1.47868	0.000181	RecName: Full=Salutaridinol 7-O-acetyltransferase
c47340_g1	3.8315	10.673	14.5045	1.47798	0.0174	RecName: Full=Cytochrome P450 86B1 [Arabidopsis thaliana]
c50930_g1	2.1885	6.085	8.2735	1.47531	0.0347	_
c54758_g1	9.596	26.6665	36.2625	1.47452	0.000128	RecName: Full=Transcription factor APG
c35372_g2	0.345	0.9585	1.3035	1.47418	3.25e-05	_
c42307_g1	12.5655	34.8505	47.416	1.47171	0.00566	_
c54156_g3	2.153	5.97	8.123	1.47138	0.0295	_
c27363_g1	6.137	17.009	23.146	1.47069	0.0391	_
c54828_g2	6.656	18.438	25.094	1.46995	0.0072	_
c47523_g2	3.3455	9.2645	12.61	1.46949	0.0185	_
c54424_g1	3.568	9.8705	13.4385	1.46801	0.00187	RecName: Full=Probable LRR receptor-like serine/threonine-protein kinase At1g07650
c40245_g1	9.5755	26.48	36.0555	1.46748	0.0388	_
c51835_g1	3.4945	9.6485	13.143	1.46522	0.0109	RecName: Full=Endoglucanase 19
c22435_g1	4.307	11.886	16.193	1.46451	0.0423	_
c54146_g2	4.537	12.494	17.031	1.46142	0.036	RecName: Full=Putative AC transposase
c48436_g1	1.0075	2.764	3.7715	1.45598	0.0162	RecName: Full=Floral homeotic protein APETALA 2 [Arabidopsis thaliana]
c51552_g9	17.6885	48.506	66.1945	1.45535	0.00222	RecName: Full=Ribonucleoside-diphosphate reductase small chain
c52907_g2	1.2735	3.4905	4.764	1.45463	0.039	_
c50925_g1	0.9645	2.6435	3.608	1.4546	0.0455	_
c54072_g1	1.681	4.5995	6.2805	1.45216	0.0175	RecName: Full=Probable LRR receptor-like serine/threonine-protein kinase At4g08850
c43978_g1	6.08	16.635	22.715	1.45208	0.00246	RecName: Full=Probable inorganic phosphate transporter 1-7
c54698_g4	2.0675	5.652	7.7195	1.45087	0.0233	RecName: Full=Beta-amyrin synthase
c33761_g1	1.1635	3.178	4.3415	1.44965	0.0351	_
c53274_g1	8.0055	21.857	29.8625	1.44903	0.0127	RecName: Full=ARF guanine-nucleotide exchange factor GNOM
c54422_g1	1.579	4.307	5.886	1.44767	0.023	RecName: Full=Protein TORNADO 1
c48298_g3	6.238	17.012	23.25	1.4474	0.0147	RecName: Full=Cysteine-rich receptor-like protein kinase 14
c49837_g1	0.5315	1.449	1.9805	1.44692	0.0456	RecName: Full=Nodulation-signaling pathway 1 protein [Medicago truncatula]
c51685_g2	14.755	40.22	54.975	1.44671	0.0187	_
c52582_g2	5.121	13.9515	19.0725	1.44592	0.00399	RecName: Full=BTB/POZ domain-containing protein At5g41330 [Arabidopsis thaliana]
c46593_g1	4.836	13.156	17.992	1.44383	0.037	_
c47481_g4	16.1715	43.9345	60.106	1.4419	0.00332	RecName: Full=Geraniol 8-hydroxylase
c47783_g1	5.0755	13.789	18.8645	1.4419	0.0476	_
c41379_g1	9.224	25.018	34.242	1.4395	0.00246	RecName: Full=2-C-methyl-D-erythritol 4-phosphate cytidylyltransferase, chloroplastic
c52596_g1	1.448	3.92	5.368	1.43679	0.0357	_
c24941_g1	4.5875	12.419	17.0065	1.43677	0.0202	_
c45995_g1	16.834	45.4865	62.3205	1.43406	0.000216	_
c45437_g2	2.974	8.032	11.006	1.43335	0.0346	_
c48083_g1	5.4575	14.706	20.1635	1.43009	0.0433	RecName: Full=Basic secretory protease
c53253_g2	21.017	56.6265	77.6435	1.42992	4.18e-05	RecName: Full=Cytokinin dehydrogenase 3
c34282_g2	4.3065	11.601	15.9075	1.42966	0.0398	_
c52432_g1	4.6435	12.501	17.1445	1.42876	0.0256	_
c54903_g2	2.843	7.6435	10.4865	1.42682	0.0105	_
c53722_g2	2.2405	6.0195	8.26	1.42582	0.0495	_
c42351_g1	8.989	24.131	33.12	1.42466	0.00574	RecName: Full=GATA transcription factor 5 [Arabidopsis thaliana]
c52216_g1	3.2715	8.7745	12.046	1.42336	0.0389	_
c51445_g1	49.557	132.856	182.413	1.4227	0.000323	RecName: Full=GDP-L-galactose phosphorylase 1
c52392_g7	10.97	29.3895	40.3595	1.42174	0.0016	RecName: Full=Short-chain dehydrogenase TIC 32, chloroplastic
c43133_g1	3.5525	9.513	13.0655	1.42107	0.0313	RecName: Full=Peroxidase 47
c52035_g1	3.903	10.451	14.354	1.42099	0.0159	RecName: Full=Formin-like protein 6
c53753_g1	3.5835	9.5815	13.165	1.41888	0.00391	RecName: Full=N-(5'-phosphoribosyl)anthranilate isomerase 1, chloroplastic
c50451_g2	4.3715	11.673	16.0445	1.41698	0.0103	_
c44537_g1	5.7115	15.228	20.9395	1.41478	0.0482	_
c51733_g2	3.849	10.252	14.101	1.41335	0.00836	RecName: Full=Mechanosensitive ion channel protein 10
c51924_g3	3.3625	8.9545	12.317	1.41308	0.0208	_
c10857_g1	4.9485	13.173	18.1215	1.41252	0.0183	_
c50873_g1	3.656	9.7255	13.3815	1.41151	0.0136	RecName: Full=Type I inositol 1,4,5-trisphosphate 5-phosphatase CVP2
c46693_g4	2.281	6.0545	8.3355	1.40834	0.0397	RecName: Full=(E)-beta-farnesene synthase
c52118_g4	3.976	10.5535	14.5295	1.40833	0.00611	_
c46833_g1	0.94	2.4915	3.4315	1.40628	0.0367	RecName: Full=Probable E3 ubiquitin-protein ligase BAH1-like
c55833_g1	6.5125	17.2585	23.771	1.40602	0.0432	_
c51140_g1	5.402	14.257	19.659	1.4001	0.00473	RecName: Full=Wall-associated receptor kinase-like 21
c45323_g1	0.784	2.069	2.853	1.40001	0.0485	RecName: Full=Squamosa promoter-binding-like protein 17
c39829_g1	3.1995	8.4355	11.635	1.39863	0.0437	RecName: Full=Acetyl-coenzyme A carboxylase carboxyl transferase subunit alpha, chloroplastic
c18209_g1	10.004	26.359	36.363	1.39772	0.000806	_
c29710_g1	3.51	9.2375	12.7475	1.39603	0.0292	RecName: Full=Cinnamoyl-CoA reductase 1
c54787_g1	2.694	7.084	9.778	1.39481	0.0167	RecName: Full=Auxilin-like protein 1 [Arabidopsis thaliana]
c50906_g1	8.834	23.217	32.051	1.39404	0.0104	RecName: Full=Alpha-xylosidase 1
c51290_g1	11.5805	30.3935	41.974	1.39207	0.0105	_
c39216_g1	45.987	120.543	166.53	1.39024	0.00466	_
c49489_g1	11.8705	31.0855	42.956	1.38886	0.00371	_
c46011_g3	1.9715	5.156	7.1275	1.38696	0.0468	RecName: Full=Probable xyloglucan glycosyltransferase 12
c39896_g1	66.462	173.403	239.865	1.38353	0.0291	RecName: Full=Pollen-specific protein C13
c55530_g1	17.4825	45.5605	63.043	1.38187	0.000365	_
c47653_g1	21.1975	55.2225	76.42	1.38136	0.0163	RecName: Full=peroxisomal catalase AT4G35090
c33627_g1	34.1505	88.8155	122.966	1.3789	0.00138	RecName: Full=Transcription factor DIVARICATA
c55148_g1	8.5215	22.1415	30.663	1.37757	0.000693	RecName: Full=ABC transporter B family member 15
c43903_g1	61.6465	160.126	221.773	1.37712	0.000267	RecName: Full=Pollen-specific protein SF3 [Helianthus annuus]
c51074_g1	2.823	7.294	10.117	1.36948	0.0264	RecName: Full=Flavonoid 3',5'-hydroxylase 1
c48814_g1	1.8465	4.77	6.6165	1.3692	0.0361	RecName: Full=Interactor of constitutive active ROPs 1
c50200_g2	2.5945	6.6965	9.291	1.36795	0.05	_
c53866_g1	26.673	68.7795	95.4525	1.3666	0.0187	RecName: Full=7-methylxanthosine synthase 1
c41459_g1	8.626	22.2195	30.8455	1.36506	0.0178	RecName: Full=Alpha-L-fucosidase 3
c39938_g1	19.355	49.8405	69.1955	1.36461	0.00908	RecName: Full=Calcium-binding protein PBP1
c54936_g3	10.69	27.5115	38.2015	1.36377	0.000716	RecName: Full=Copia protein
c37634_g1	4.394	11.2955	15.6895	1.36214	0.0282	_
c54076_g2	4.7525	12.2105	16.963	1.36136	0.00515	RecName: Full=G-type lectin S-receptor-like serine/threonine-protein kinase SD2-5
c39049_g1	2.2775	5.839	8.1165	1.35827	0.0353	RecName: Full=Rho GTPase-activating protein 2
c43072_g1	12.4675	31.938	44.4055	1.3571	0.0364	RecName: Full=Expansin-A4
c40258_g2	7.75	19.852	27.602	1.35702	0.026	RecName: Full=Shaggy-related protein kinase alpha
c46269_g2	3.4435	8.8175	12.261	1.35649	0.0335	RecName: Full=Transcription factor bHLH77
c55003_g2	9.1635	23.463	32.6265	1.35642	0.0341	RecName: Full=Putative disease resistance protein RGA1
c50045_g1	4.8565	12.3965	17.253	1.35194	0.0205	RecName: Full=Transcription initiation factor IIB
c51982_g2	2.5235	6.432	8.9555	1.34984	0.0337	RecName: Full=Auxin response factor 8
c50341_g1	1.0225	2.6035	3.626	1.34835	0.0382	RecName: Full=Flavonoid 3'-monooxygenase
c50705_g1	1385.78	3525.83	4911.6	1.34727	0.0139	serine/threonine-protein kinase [Citrus sinensis]
c39111_g1	2.96	7.5135	10.4735	1.34389	0.0424	RecName: Full=Aquaporin TIP4-1
c53925_g1	2.0425	5.1705	7.213	1.33997	0.0402	_
c43082_g1	3.3795	8.5535	11.933	1.33971	0.0196	RecName: Full=MLO-like protein 12
c51031_g1	2.4065	6.0815	8.488	1.33749	0.0476	_
c53681_g1	19.204	48.5155	67.7195	1.33704	0.00173	RecName: Full=Sugar carrier protein C
c39230_g1	56.8395	143.488	200.328	1.33597	0.0127	RecName: Full=Probable aquaporin PIP1-2
c43546_g1	275.298	694.659	969.956	1.33531	0.000377	RecName: Full=Uncharacterized protein ORF91 (chloroplast) [Phalaenopsis aphrodite subsp. formosana]
c55445_g2	3.9455	9.9525	13.898	1.33485	0.0405	_
c53986_g1	25.2585	63.531	88.7895	1.33069	0.000254	RecName: Full=SWI/SNF-related matrix-associated actin-dependent regulator of chromatin subfamily A-like protein 1
c54204_g1	24.9645	62.7845	87.749	1.33053	0.000626	RecName: Full=Subtilisin-like protease
c50330_g3	3.8965	9.7885	13.685	1.32891	0.0179	RecName: Full=Protein argonaute 4B
c55457_g2	0.8165	2.051	2.8675	1.3288	0.0453	RecName: Full=Pentatricopeptide repeat-containing protein At2g27610 [Arabidopsis thaliana]
c48268_g2	6.801	17.0785	23.8795	1.32836	0.0222	_
c52439_g1	12.627	31.707	44.334	1.32829	0.00215	RecName: Full=70 kDa peptidyl-prolyl isomerase
c52007_g1	8.568	21.471	30.039	1.32536	0.0064	_
c41576_g1	20.5345	51.428	71.9625	1.3245	0.023	_
c53125_g2	6.411	16.032	22.443	1.32233	0.0111	_
c54969_g3	1.0065	2.499	3.5055	1.312	0.0495	_
c54269_g1	1.2265	3.0395	4.266	1.30929	0.0311	RecName: Full=Potassium transporter 11
c46160_g1	276.44	684.31	960.75	1.30768	0.000455	_
c45056_g4	30.6195	75.5705	106.19	1.30337	0.00132	RecName: Full=Protein CHLOROPLAST IMPORT APPARATUS 2
c46262_g1	11.4125	28.157	39.5695	1.30288	0.00345	RecName: Full=Haloacid dehalogenase-like hydrolase domain-containing protein At3g48420
c54722_g2	4.9765	12.268	17.2445	1.3017	0.0376	RecName: Full=Protein STRUBBELIG-RECEPTOR FAMILY 8
c38277_g1	8.2	20.1735	28.3735	1.29877	0.0491	_
c53559_g1	83.318	204.673	287.99	1.29662	0.00354	RecName: Full=Mitogen-activated protein kinase 9
c50744_g1	15.8865	38.998	54.8845	1.2956	0.00101	RecName: Full=Probable WRKY transcription factor 30
c51302_g1	16.6285	40.7325	57.361	1.29252	0.000959	RecName: Full=Transcription factor PIF1
c23718_g1	34.2175	83.7845	118.002	1.29195	0.00106	RecName: Full=Chalcone synthase
c49047_g1	2.028	4.9595	6.9875	1.29014	0.0494	RecName: Full=Serine/threonine-protein kinase At3g07070 [Arabidopsis thaliana]
c53872_g1	38.2355	93.4915	131.727	1.28992	8.05e-05	RecName: Full=NAD(P)H-quinone oxidoreductase chain 4, chloroplastic
c48017_g2	11.991	29.285	41.276	1.28821	0.00803	RecName: Full=Serine carboxypeptidase-like 50
c53573_g4	8.0035	19.5345	27.538	1.28732	0.047	RecName: Full=Probable mitochondrial chaperone BCS1-A
c47597_g1	67.8065	165.422	233.228	1.28666	0.00145	RecName: Full=Cytochrome P450 86A7 [Arabidopsis thaliana]
c43630_g2	4.4265	10.792	15.2185	1.28572	0.0356	_
c31956_g1	2.493	6.038	8.531	1.27619	0.0234	_
c47870_g1	1.8505	4.48	6.3305	1.27558	0.0487	RecName: Full=Transcription initiation factor TFIID subunit 7
c53530_g4	6.031	14.582	20.613	1.27372	0.0381	_
c49053_g1	58.718	141.671	200.389	1.27067	0.0156	RecName: Full=Metal transporter Nramp3
c50307_g1	64.012	154.037	218.049	1.26686	0.0161	RecName: Full=Tubulin alpha chain
[truncated: 1,078 more rows]

## Sheet: Table S4
Table: S4-A. List of common enriched GO terms between CLas-infected lemon and shatangju cultivars									Table: S4-B List of enriched KEGG pathways between CLas-infected lemon and shatangju cultivars
GO-ID	GO description	Category	Total number	p-value	Up-regulated	Down-regulated	Richfactor		Pathway	Sample number	Background number	P-Value	KO-Id
GO:0051716	cellular response to stimulus	BP	99	6.25e-09	82	17	0.0546667		Plant-pathogen interaction	31	153	0.000391702	ko04626
GO:1901135	carbohydrate metabolic process	BP	95	4.09e-08	80	15	0.0533333		Phenylpropanoid biosynthesis	26	77	0.000209097	ko00940
GO:0019637	organophosphate metabolic process	BP	92	0.000177	79	13	0.0526667		Plant hormone signal transduction	22	125	0.000184241	ko04075
GO:0006629	lipid metabolic process	BP	762	3.5e-09	681	81	0.454		Biosynthesis of amino acids	22	187	0.000804827	ko01230
GO:0006952	defense response	BP	645	1.46e-10	562	83	0.374667		Carbon metabolism	17	209	9.92145e-05	ko01200
GO:0007165	signal transduction	BP	584	8.86e-08	365	219	0.243333		Starch and sucrose metabolism	16	89	2.09092e-07	ko00500
GO:0044699	single-organism process	BP	74	5.87e-10	70	4	0.0466667		Oxidative phosphorylation	16	128	6.97592e-05	ko00190
GO:0006811	ion transport	BP	72	1.67e-08	56	16	0.0373333		Apoptosis	15	52	0.0013824	ko04210
GO:0005982	starch metabolic process	BP	632	1.39e-09	289	343	0.192667		Purine metabolism	15	105	5.05786e-07	ko00230
GO:0009094	L-phenylalanine biosynthetic process	BP	13	2.54e-05	9	4	0.006		MicroRNAs in cancer	12	45	4.03735e-08	ko05206
GO:0071554	cell wall organization or biogenesis	BP	745	1.37e-08	675	70	0.45		Glycerolipid metabolism	11	32	1.23669e-06	ko00561
GO:0005667	transcription factor complex	CC	62	4.57e-07	55	7	0.0366667		Phosphatidylinositol signaling system	11	40	4.14269e-06	ko04070
GO:0044464	cell part	CC	832	6.34e-05	712	120	0.474667		Toll-like receptor signaling pathway	11	47	9.06768e-06	ko04620
GO:0044424	intracellular part	CC	365	0.000294	263	102	0.175333		Ubiquitin mediated proteolysis	11	93	7.40839e-05	ko04120
GO:0005886	plasma membrane	CC	32	0.000226	29	3	0.0193333		alpha-Linolenic acid metabolism	10	35	4.21113e-05	ko00592
GO:0030312	external encapsulating structure	CC	46	5.49e-07	32	14	0.0213333		Carbohydrate metabolism	10	46	1.40039e-06	ko00562
GO:0005618	cell wall	CC	29	5.49e-07	21	8	0.014		Flavonoid biosynthesis	9	35	8.16573e-07	ko00941
GO:0005576	extracellular region	CC	35	6.95e-05	27	8	0.018		Phenylalanine biosynthesis	9	38	1.13321e-07	ko00400
GO:0044430	cytoskeletal part	CC	73	2.3e-05	61	12	0.0486667		Glycerophospholipid metabolism	9	41	1.50826e-05	ko00564
GO:0000785	chromatin	CC	38	0.000332	31	7	0.0206667		Pyruvate metabolism	9	57	4.17953e-05	ko00620
GO:0044425	membrane part	CC	244	3.36e-10	212	32	0.141333		Brassinosteroid biosynthesis	4	8	4.92069e-06	ko00905
GO:0043234	protein complex	CC	169	0.000178	156	13	0.104		Cutin, suberine and wax biosynthesis	4	14	1.69876e-05	ko00073
GO:0005488	binding	MF	973	7.15e-10	812	161	0.541333
GO:0005515	protein binding	MF	97	7.36e-06	73	24	0.0486667
GO:0016757	transferring glycosyl groups	MF	81	1.19e-10	65	16	0.0433333
GO:0022857	transmembrane transporter activity	MF	75	3.04e-05	55	20	0.0366667
GO:0005506	iron ion binding	MF	71	8.54e-11	59	12	0.0393333
GO:0016705	oxidoreductase activity	MF	85	1.49e-10	72	13	0.048
GO:0043531	ADP binding	MF	93	1.89e-10	79	14	0.0526667
GO:0046906	tetrapyrrole binding	MF	69	1.26e-10	35	34	0.0233333
GO:0016758	transferase activity	MF	72	1.49e-10	38	34	0.0253333

## Sheet: Table S5
Table S5: Difference in Carbohydrate metabolism upon CLas-infcetion
	List of genes involved in Carbohydrate metabolism
	Lemon					Shatangju
	No	ID	log2FC	Annotation		No	Gene-ID	Log FC	Swissprot_Description
	1	c45274_g1	6.31	Xyloglucan endotransglucosylase		1	c144716_g1	-1.57472	UDP-glucuronate 4-epimerase
	2	c28869_g1	5.69	Xyloglucan endotransglucosylase		2	c450_g1	-1.44016	Endochitinase
	3	c52004_g1	4.96	G-type lectin S-receptor-like serine/threonine-protein kinase At1g34300		3	c45312_g1	-1.70492	Pectinesterase inhibitor 32
	4	c52992_g3	4.74	Pectinesterase inhibitor		4	c61603_g1	1.05491	Callose synthase 5
	5	c49735_g1	4.59	Probable xyloglucan endotransglucosylase		5	c92756_g3	4.12206	Aldehyde dehydrogenase
	6	c48449_g1	4.48	Probable pectinesterase inhibitor 53		6	c88213_g1	3.8701	Putative callose synthase 4
	7	c46315_g1	4.03	Pectinesterase 3		7	c90911_g1	3.14906	Endochitinase PR4
	8	c40222_g1	4.01	21 kDa protein; AltName: Full=1.2 protein; Flags: Precursor		8	c70728_g1	-2.52	L-ascorbate oxidase homolog
	9	c51333_g1	3.59	Pectinesterase inhibitor 12		9	c64523_g1	2.29437	Granule-bound starch synthase 1
	10	c32964_g1	2.98	Brassinosteroid-regulated protein BRU1		10	c77135_g1	-1.06712	Probable 6-phosphogluconolactonase 1
	11	c50588_g1	2.8	pectinesterase inhibitor 61		11	c74200_g1	2.32212	Probable pectinesterase
	12	c45953_g1	2.68	pectinesterase inhibitor 13		12	c86449_g5	2.30016	Putative callose synthase 5
	13	c51831_g2	2.6	Pectin methylesterase		13	c81110_g1	1.03374	Aldose 1-epimerase
	14	c45140_g1	2.48	Glucan endo-1,3-beta-glucosidase		14	c89735_g1	-2.00629	Pectinesterase inhibitor 6
	15	c50446_g3	2.48	Probable pectate lyase 12		15	c81765_g1	1.96876	Acidic endochitinase
	16	c53637_g1	2.33	Endochitinase CH25		16	c81840_g2	-1.19544	Cellulose synthase-like protein E1
	17	c49323_g2	2.31	Probable pectate lyase 1		17	c64356_g1	-2.02443	Superoxide dismutase (Citrus sinensis)
	18	c44558_g1	2.24	L-ascorbate oxidase homolog		18	c79669_g1	-2.12599	21 kDa protein
	19	c49323_g1	1.89	Probable pectate lyase 18		19	c91779_g1	-2.41654	alpha,alpha-trehalose-phosphate synthase [UDP-forming]
	20	c46976_g1	1.86	Probable polygalacturonase		20	c82991_g1	-1.93736	6-phosphogluconolactonase
	21	c43271_g2	1.66	Probable xyloglucan endotransglucosylase		21	c49244_g1	-2.43657	alpha,alpha-trehalose-phosphate synthase [UDP-forming]
	22	c47003_g1	1.66	Inositol oxygenase 1		22	c83191_g2	1.50229	Probable pectinesterase
	23	c53503_g3	1.61	RuBisCO large subunit		23	c86004_g1	-2.45994	Beta-galactosidase
	24	c52392_g7	1.39	Short-chain dehydrogenase TIC 32		24	c84150_g2	1.64294	Probable pectate lyase 18
	25	c54079_g1	-1.13	Probable sucrose-phosphate synthase 4		25	c84808_g1	-2.63076	alpha,alpha-trehalose-phosphate synthase [UDP-forming]
	26	c54792_g2	-1.32	Callose synthase 2		26	c66553_g1	-2.85188	Beta-amylase 3, chloroplastic
	27	c47759_g2	-1.43	ATP-dependent 6-phosphofructokinase 2		27	c85029_g1	1.85307	G-type lectin S-receptor-like serine
	28	c45349_g1	-1.48	1,4-alpha-D-glucan maltohydrolase		28	c85456_g1	-1.46013	UDP-glucuronate 4-epimerase 1
	29	c43767_g1	-1.49	Aldehyde dehydrogenase family 3 member H1		29	c85645_g1	-1.51874	3-hydroxyisobutyrate dehydrogenase
	30	c48661_g1	-1.75	Putative pectinesterase		30	c84839_g1	-5.24413	Probable inositol 3-phosphate synthase isozyme 3
	31	c41842_g1	-1.85	Galactinol synthase 1		31	c86709_g2	1.08996	Alpha,alpha-trehalose-phosphate synthase [UDP-forming]
	32	c51720_g2	-1.89	Probable sucrose-phosphate synthase 1		32	c87702_g1	-1.11509	Probable galactinol--sucrose galactosyltransferase 6
	33	c2935_g1	-1.96	Endochitinase B1		33	c62276_g1	-3.61179	Probable xyloglucan endotransglucosylase
	34	c51720_g1	-2.07	Sucrose-phosphate synthase		34	c71412_g1	-4.13786	Inositol oxygenase
	35	c50255_g2	-2.12	Beta-amylase 1, chloroplastic		35	c85924_g3	-4.1239	Probable beta-D-xylosidase
	36	c42876_g1	-2.14	Callose synthase 2		36	c88856_g1	1.68341	Putative callose synthase 6
	37	c32946_g2	-2.32	Isocitrate lyase		37	c88445_g1	-3.94355	Endochitinase
	38	c51625_g1	-2.43	Sucrose synthase 6		38	c90937_g1	1.44424	Endo-1,4-beta glucanase 19
	39	c12834_g1	-2.95	Pectinesterase 1		39	c89919_g2	-4.46893	1,4-alpha-D-glucan maltohydrolase
	40	c41095_g1	-3.58	Callose synthase 4		40	c91314_g2	-1.19724	Alpha-L-arabinofuranosidase
	41	c46349_g2	-3.87	Endochitinase A		41	c91396_g1	1.95198	Sucrose synthase 6
						42	c92236_g6	-1.57412	Pectinesterase inhibitor 32
						43	c92339_g1	-2.02768	Putative callose synthase 6
						44	c92537_g1	-1.72687	Phosphoriboisomerase 2
						45	c92867_g1	-1.62557	Probable beta-1,3-galactosyltransferase 12

## Sheet: Table S6
	Table S6: Difference in Cell wall metabolisim upon CLas-infcetion
	A List of genes involved in cell walll metabolism
	Lemon					Shatangju
	No.	ID	log2FC	Annotation		No.	ID	log2FC	Annotation
	1	c48449_g1	4.48	Probable endochitinase B1		1	c85286_g1	7.5552	Probable pectinesterase
	2	c53131_g2	4.92316	endochitinase PR4-like		2	c47839_g2	6.77017	Expansin-A1
	3	c41095_g1	-3.64213	Probable pectinesterase 53		3	c82147_g1	4.7198	Expansin-A1
	4	c42719_g1	4.9163	Xyloglucan endotransglucosylase		4	c90911_g1	3.14906	Endochitinase PR4
	5	c52992_g3	4.74	Cell wall modification		5	c74454_g2	1.65462	Probable pectinesterase
	6	c40329_g1	3.20965	pectinesterase inhibitor 32		6	c66791_g1	1.56589	Expansin-A4
	7	c53780_g1	3.18832	G-type lectin S-receptor-like serine CES101		7	c76729_g1	1.56239	Glutamine synthetase nodule isozyme
	8	c51831_g2	2.59432	Pectinesterase 1		8	c81651_g1	1.33164	Glutamine synthetase nodule isozyme
	9	c50446_g3	2.5691	Probable pectate lyase 12		9	c90911_g2	-1.06905	Chitinase 6
	10	c53637_g1	2.36204	Leucine-rich repeat receptor-like protein kinase PEPR		10	c92236_g6	-1.57412	pectinesterase inhibitor 32
	11	c46349_g2	-3.97693	pectinesterase 2-like		11	c89735_g1	-2.00629	pectinesterase inhibiter
	12	c42876_g1	-2.13303	Expansin-A8		12	c88445_g1	-3.94355	Endochitinase
	13	c41830_g1	-5.6865	Expansin-A1
	14	c51333_g1	3.57617	pectinesterase inhibitor 12
	15	c45953_g1	3.29558	pectinesterase inhibitor 13
	16	c2935_g1	-2.001	Expansin-like B1
	17	c50588_g1	2.81266	pectinesterase inhibitor 61

## Sheet: Table S7
Table S7: Difference in antioxidant enzymes activity
	List of genes involved in antioxidant enzymes activity
	Lemon					Shatangju
	No.	ID	log2FC	Annotation		No.	ID	log2FC	Annotation
	1	c61960_g1	-1.6	Peroxidase 55		1	c48853_g1	3.46	Peroxidase 55
	2	c47386_g1	2.06	Respiratory burst oxidase homolog protein; NADPH oxidase RBOHE		2	c85340_g1	2.15	Respiratory burst oxidase homolog protein C;NADPH oxidase RBOHC
	3	c32922_g1	-1.81	Peroxidase 43		3	c113803_g1	1.82	Peroxidase 43
	4	c55564_g1	-0.48	L-ascorbate oxidase		4	c75686_g2	1.44	NADPH oxidase RBOHE
	5	c12470_g1	-1.55	Peroxidase 21		5	c69098_g1	1.37	Respiratory burst oxidase homolog protein
	6	c54121_g1	2.9	Respiratory burst oxidase homolog protein; NADPH oxidase RBOHC		6	c89623_g1	0.99	Peroxidase 63
	7	c46294_g1	-1.88	Superoxide dismutase (SOD)		7	c71044_g1	-1.71	Superoxide dismutase [Fe]
	8	c53267_g1	1.7	peroxisomal catalase (CAT2)		8	c87755_g1	0.12	Peroxiredoxin Q
	9	c53855_g1	1.7	Peroxidase 4		9	c66758_g1	-1.08	Full=Peroxidase 4
	10	c49961_g1	-1.6	Alpha-dioxygenase 2		10	c75950_g1	-0.32	Fatty acid dioxygenase AlphaDOX2;
	11	c26046_g1	1.64	Superoxide dismutase (SOD)		11	c80432_g1	-2.34	peroxisomal catalase (CAT2)
	12	c28618_g1	1.69	Ascorbate peroxidase (APX)		12	c92977_g1	-2.79	Ascorbate peroxidase (APX)
	13	c44820_g1	2.02	Peroxidase 63		13	c85532_g2	-2.96	Peroxidase 42
	14	c46247_g1	1.49	Peroxidase 21		14	c63385_g1	-1.41	Peroxidase 21
	15	c41783_g1	1.71	Peroxidase 17		15	c71523_g1	-1.99	Peroxidase 17
	16	c51591_g6	2.85	Peroxidase 42		16	c66404_g1	-3.82	Superoxide dismutase (SOD)

## Sheet: Table S8
	Table S8-A: A list of significantly highly differentially expressed lemon transcripts ( | log2(HLB/mock)| ≥1 or ≤ -1; P-value ≤ 0.05; total FPKM ≥1000								Table S8-B: A list of significantly highly differentially expressed shatangju transcripts ( | log2(HLB/mock)| ≥1 or ≤ -1; P-value ≤ 0.05; total FPKM ≥1000
	Gene_ID	FPKM Mock	FPKM HLB	Total FPKM	log2 (HLB/mock)	p-value	Annotation		Gene_ID	FPKM Mock	FPKM HLB	Total FPKM	Log2 (HLB/mock)	p-value	Annotation
	c38630_g1	9.525	1082.06	1091.58	6.82784	2.46e-11	Leucine-rich repeat receptor-like protein kinase PEPR1		c76436_g1	484.711	3820.3	4305.01	2.97849	1.44e-39	Vacuolar-processing enzyme
	c49385_g1	117.573	1311.04	1428.61	3.47908	2.49e-15	Ethylene-responsive transcription factor ERF107		c89958_g1	134.79	1030.04	1164.83	2.93392	1.58e-15	Annotation not found
	c53637_g1	423.466	2177.02	2600.49	2.36204	0.000531	Leucine-rich repeat receptor-like protein kinase PEPR1		c83520_g1	261.656	1720.02	1981.68	2.71668	9.97e-15	RecName: Full=Endochitinase
	c41243_g2	287.671	979.838	1267.51	1.76813	2e-06	Sucrose synthase		c67245_g2	682.964	3098.45	3781.41	2.18167	0.0011	RecName: Full=Probable pectinesterase
	c32734_g1	426.592	1289.47	1716.06	1.59585	7.17e-05	L-ascorbate peroxidase		c93122_g2	139.32	954.06	1093.38	2.77	4.74e-06	Leucine-rich repeat receptor-like tyrosine-protein kinase At2g41820
	c38689_g1	352.906	1030.44	1383.34	1.5459	0.00292	Invertase/pectin methylesterase inhibitor family protein		c64028_g1	253.905	872.31	1126.21	1.78055	3.63e-08	Acridone synthase 2
	c50705_g1	1385.78	3525.83	4911.6	1.34727	1.39e-07	Serine/threonine-protein kinase		c85911_g1	973.21	2235.44	3208.65	1.19974	4.62e-08	Thiamine thiazole synthase 2
	c69382_g1	475.794	1132.63	1608.43	1.25127	0.000595	Auxin response factor 8-like isoform X1		c16344_g1	344.776	945.25	1290.03	1.46	0.017	Polyubiquitin
	c33766_g1	1904.23	4418.16	6322.38	1.21424	1.34e-07	Chlorophyll a-b binding protein 151		c68505_g1	380.714	831.68	1212.39	1.12732	0.00831	RecName: Full=Prisilkin-39
	c40237_g1	392.683	902.094	1294.78	1.19991	2.44e-07	Annotation not found		c12779_g1	781.759	1683.24	2465	1.10645	3.84e-06	RecName: Full=Major allergen
	c54240_g2	889.168	1963.15	2852.32	1.14265	2.3e-07	Haem peroxidase superfamily signature		c16925_g1	850.305	422.79	1273.1	-1.00804	0.00106	Homeobox-leucine zipper protein HAT5
	c28962_g1	344.283	721.856	1066.14	1.06812	4.92e-07	MAP kinase-interacting serine/threonine-protein kinase 1		c112314_g1	2281.93	1107.83	3389.76	-1.04252	0.00153	Translationally-controlled tumor protein
	c28721_g1	552.504	1145.84	1698.35	1.05235	2.86e-06	Annotation not found		c79748_g1	823.987	343.6	1167.59	-1.26189	0.000265	Annotation not found
	c43318_g1	1141.71	557.033	1698.74	-1.03536	4.32e-08	Zinc finger A20 domain-containing stress-associated protein		c62562_g1	1331.32	539.49	1870.81	-1.30319	1.61e-07	RecName: Full=Abscisic stress-ripening protein 2
	c31729_g1	690.703	329.793	1020.5	-1.06651	1.78e-06	Tropinone reductase-like 2		c87857_g1	2118.44	849.1	2967.54	-1.319	0.000237	Vesicle-associated membrane protein
	c42045_g3	1024.45	456.226	1480.68	-1.16703	0.000939	Hydrophobic protein LTI6B		c65107_g1	5502.41	2176.64	7679.05	-1.33796	4.13e-05	Superoxide dismutase
	c36582_g2	4735.06	2035.11	6770.17	-1.21828	2.33e-05	E2 ubiquitin conjugating enzyme (PHO2)		c80647_g1	4275.49	1658.23	5933.72	-1.36645	1.01e-06	oxidoreductase activity/cell wall modification
	c38550_g1	779.864	310.998	1090.86	-1.32631	0.00033	RecName: Full=Metallothionein-like protein type 2		c92161_g10	1659.8	496.31	2156.11	-1.7417	7.32e-09	LRR receptor-like serine/threonine-protein kinase ERECTA-like
	c34270_g1	1005.18	399.05	1404.23	-1.33281	0.000801	RecName: Full=Indole-3-acetic acid-induced protein ARG2		c76038_g1	818.825	222.97	1041.8	-1.87671	1.51e-05	INOSITOL OXYGENASE 1/Cell wall reinforcement
	c35459_g1	13538.3	5141.16	18679.4	-1.39688	0.00047	Late embryogenesis abundant protein Lea5		c64163_g2	1005.44	252.53	1257.97	-1.9933	6.15e-06	MAP kinase-interacting serine/threonine-protein kinase 1
	c40113_g1	1787.97	575.347	2363.31	-1.63581	6.86e-06	RecName: Full=Prisilkin-39; Flags: Precursor		c68257_g2	22177.6	5270.49	27448.1	-2.07309	5.48e-06	Late embryogenesis abundant protein Lea5
	c23728_g1	940.008	291.66	1231.67	-1.68838	1.03e-06	putative DNA binding protein		c62276_g1	1014.2	82.96	1097.16	-3.61179	1.86e-28	RecName: Full=Probable xyloglucan endotransglucosylase
	c48821_g1	2787.44	725.744	3513.18	-1.94141	2.49e-06	Cysteine proteinase RD21a		c69428_g1	8525.97	359.2	8885.17	-4.569	2.2e-60	Glycine-rich cell wall structural protein
	c42235_g1	2591.91	521.004	3112.91	-2.31465	3.2e-07	Abscisic stress-ripening protein 2		c83359_g1	1916.15	9.49	1925.64	-7.65759	1.14e-55	LRR receptor-like serine/threonine-protein kinase FLS2-like
	c46601_g1	1755.2	268.582	2023.78	-2.7082	4.35e-13	E2 ubiquitin conjugating enzyme (PHO2)		c51161_g1	1330.21	4.38	1334.59	-8.24651	1.24e-93	Leucine-rich repeat receptor-like protein kinase PEPR1
	c34505_g1	2125.36	300.328	2425.69	-2.8231	0.000655	Inhibitor of trypsin and hageman factor		c112328_g1	1253.52	1.06	1254.58	-10.2077	2.15e-14	RecName: Full=Lectin-related protein
	c41243_g1	1056.3	135.272	1191.58	-2.9651	0.000134	Miraculin
	c45085_g1	1115.57	103.541	1219.11	-3.4295	1.49e-13	Vacuolar-processing enzyme
	Note: Shaded area present induced DEGs

## Sheet: Table S9
	Table S9: A complete list of shatangju DE-miRNAs and their target genes annotation (FPKM ≥100).
	miRNA-ID	Total	FPKM mock	FPKM-HLB	Log2FC	Length(nt)	Target gene	Target gene annotation	Score	Alignment
	csi-miR166	2759.05	730.44	2028.61	1.47	21	c69553_g1	Serine/threonine-protein kinase prp4	2.5	:||*||:||||||||||*||:
							c77367_g1	Pentatricopeptide repeat-containing protein At5g27460-like	2.5	:||||:||||||||||*||*:
							c89206_g2	Signal recognition particle 54 kDa protein	2.5	|||*:||||||||:||||*||
							c89342_g2	G-type lectin S-receptor-like serine	2.5	|||*|||||||||:|||*|*|
							c89158_g1	Putative disease resistance RPP13-like protein 3	2.5	*|||:||||||||||:||**|
	csi-miR319	589.24	170.87	418.37	1.29	21	c92644_g7	T7 RNA polymerase DNA-directed RNA polymerase	2.5	|||||||||||||:*|||**|
							c74847_g1	Pentatricopeptide repeat-containing protein At1g04840	2.5	||:||||||||:|||||***|
							c71091_g1	E3 ubiquitin-protein ligase RGLG2	2.5	|||||*|||||:||||||**|
							c60528_g2	signal transduction defense response	0.2	:||||||||||||||||||||
	csi-miR162-3p	880.11	605.57	274.54	-1.14	21	c77422_g1	Auxin response factor 13	2	**||||||||||||||||*||
	csi-miR160	174.23	120.76	53.47	-1.17	21	c80200_g1	auxin response factor 18-like	2.5	|||||||||||:||||||*
							c123676_g1	Auxin response factor 9	1	|||||||||||||:||||||*
							c31766_g1	Auxin response factor 18	0	|||||||||||||||||||||
							c87534_g1	auxin response factor 10-like	0.5	|||||||||||||||||||*|
							c85691_g1	F-box only protein 6	0.5	|||||||||||||||||||*|
	csi-miR394	447.54	311.76	135.78	-1.2	20	c75990_g1	UDP-glucose: chalcononaringenin 2'-O-glucosyltransferase	1	|||||||||||||*||||||
							c75533_g2	hypothetical protein CICLE_v10004297mg	2.5	*|||||||||||||||*|**
							c139830_g1	Agamous-like MADS-box protein AGL8	2.5	*:|||||||||*||||||*|
							c32835_g1	hypothetical protein CICLE_v10030639mg	2.5	||||||*||*|||||||*||
							c90901_g1	hypothetical protein CICLE_v10003038mg	2.5	|||:|*|||||||||*||||
							c82636_g1	E3 ubiquitin-protein ligase PRT1-like isoform X4	0	||||||||||||||||||||
	csi-miR403	6427.28	4828.27	1599.01	-1.59	21	c88969_g1	PPE family protein [Mycobacterium kansasii 824]	2.2	:||||||||*|||||||*|*|
							c92703_g6	Serine hydroxymethyltransferase 7	1.8	:|||||||*|||||||||*||
							c92499_g2	Ubiquitin-conjugating enzyme E2 25	2.2	||*|||||||:||||||*||:
							c105804_g1	Expansin-like B1	0.8	|||:||||||||||||||:||
							c69457_g1	Putative uncharacterized protein Sb02g024593	2.5	||*|||||||:|||||*||||
							c71703_g1	hypothetical protein CICLE_v10006200mg	0.5	|||||||||||||||||||*|
	csi-miR393	1657.34	1317.34	340	-1.95	22	c90880_g2	Auxin signaling pathway	2	*|||*||||||||||||*||||
							c16391_g1	Auxin signaling pathway	0.5	|||||||||||||||||||*||
	csi-miR827	777.45	649.58	127.87	-2.34	21	c94065_g1	Paired amphipathic helix protein Sin3-like 2	1.5	|||||||||*||||||||*||
							c43514_g1	Expansin-like B1	2.2	:|||||:||||*||||||*|||
							c149865_g1	Putative uncharacterized protein Sb02g024593	2.5	|:|||||||||*|||*|||||
							c14560_g1	Anion transporter	1.5	*||:||:||||||||||||||
	csi-miR399	253.76	250.92	2.84	-6.41	21	c81930_g1	E2 ubiquitin conjugating enzyme (PHO2)	2.5	||*||||:|||||||||**||
							c85783_g2	Alkaline/neutral invertase CINV1	2.5	||*||||:|||||||||**||
							c92767_g2	Carboxypeptidase Dproteolysis	2.5	|*||||||||||::|||*|||
							c68815_g1	E2 ubiquitin conjugating enzyme (PHO2)	2.5	|||*||||||:||||:|*|||
							c71060_g2	E2 ubiquitin conjugating enzyme (PHO2)	2.5	|||||*||||||||||*||*|
	csi-miR172a-3p	670.75	207.37	463.38	1.16	20	c78855_g1	Transmembrane transport	2.5	||*||||:|||||||||**||
							c85106_g3	Pectinesterase 3	2.5	*|||||||:||||:||*||||
							c85290_g2	BEL1-like homeodomain protei	2.2	||||||||*|||||||::*||
							c80976_g1	Expansin-like B1	2.5	*||||||||||||||*||**
							c88214_g1	G-type lectin S-receptor-like serine	0.5	*|||||||||||||||||||
							c131764_g	hypothetical protein CICLE_v10027792mg	2.2	|||||||||||||*|*|:||
							c66202_g1	Signal recognition particle 54 kDa protein	2.5	||||*||||*|||||||*||
							c70074_g1	inositol transport protein	2.5	*|||||||||||||:*||*|
							c18466_g1	uncharacterized protein LOC102627307	2.5	|||||||:||*|||||:*||
							c83933_g1	Putative methylesterase 11	2.5	|*|||||||||||||*||*|
							c83903_g1	pentatricopeptide repeat-containing protein	2.5	|||||*|||||||||||***|
							c91682_g7	Putative uncharacterized protein	2.5	|:||||||||:||:||:*||
							c92353_g2	RNA-processing protein CER7	2.5	||||:*||||||*|||||||
							c92083_g5	BURP domain-containing protein	2.5	*:|||||||*||||||||*||
							c92518_g1	Alcohol dehydrogenase 1 oxidation-reduction process	2.5	||||||||*|||||*||*||
							c91865_g1	Dedicator of cytokinesis protein 8	2.5	*|||:||:||||||||*|||
							c92448_g2	Reverse Transcriptase Rna-Dependent Dna Polymerase [Citrus Sinensis]	2	*||||||*|||||||||*||
							c91855_g4	Putative uncharacterized protein	2.5	*|||||||||*||:|||*||
							c92160_g5	response to hydrogen peroxide	2.5	|||*|||:|||||:||||*|
							c78122_g1	Lysine-specific demethylase	2.5	|:|||||||||:|||*|*||
							c78701_g2	Leucine-rich Repeats (LRR) Containing Protein	2.5	|||*||||||||||*||||*
							c80249_g1	N-alpha-acetyltransferase 16, NatA auxiliary subunit	2.5	*:|||||||*||||||||*||
							c80233_g1	Putative uncharacterized protein Sb06g015330	2.5	*|||||||||*||:|||||*|
							c79919_g1	Floral homeotic protein APETALA 2	2.5	*|||||||:|||*|||||*|
							c117881_g1	Putative uncharacterized protein	0.5	||||||:|||||||||||||
							c93068_g1	HEAT repeat-containing protein 5A	2.5	*|||||||:|||*|||||*|
							c93844_g1	Endomembrane protein 70 containing protein, expressed	2.5	||*|||||||||*|:|||||
							c69003_g1	Transmembrane 9 superfamily member 1	2.5	*|||||||:|||*||||*||
							c75477_g2	regulate metaboic process	0	||||||||||||||||||||
							c132253_g	probable nitrite transporter At1g68570-like	2.5	|||||*||||||||*|||*||
							c87311_g1	acyl-carrier-protein	2.5	*|||||:|||::|||||*||
							c87591_g1	BTB/POZ domain-containing protein At3g56230	2.5	*|||||||*||||||||**|
							c87058_g1	regulation of transcription	2.5	|*|||||||||||||*||*|
							c112891_g1	acyl-carrier-protein	1	*|||||:|||||||||||||
							c32361_g1	acyl-carrier-protein	2.5	||||*||:|||||:||||*||
							c103087_g1	Retrotransposon protein, putative, Ty3-gypsy sub-class	2	||||||||*||||||||**|
							c79589_g1	2-alkenal reductase (NADP(+)-dependent)-like	2.5	|:||:*||||||||||||*|
							c91329_g1	hypothetical protein CICLE_v10022640mg	2.5	||||||:||*:||:||||||
							c91014_g1	Myb-like transcription factor 1	2.5	||||||||:|||||:*||*|
							c66610_g2	THUMP domain-containing protein 1 homolog	2.5	|:|||||||||*|||||**|
							c12577_g1	Putative disease resistance RPP13-like protein 3	2.5	*:|||*||||||||:|||||
							c90693_g1	Long-chain fatty alcohol oxidase 2	2.5	*:|||||||||||||*|*||
							c90499_g1	Mediator of RNA polymerase II transcription subunit 10b	2	|:*||||||||||||||||*
									2.5	|||||||*|||||*||||*|

## Sheet: Table S10
	Table S10: A complete list of lemon DE-miRNAs and their target genes annotation (FPKM ≥100).
	miRNA-ID	Total	FPKM mock	FPKM-HLB	Log2(HLB/mock)	Length	Target Genes	Description	Score	align
	csi-miR399	123.06	3.27	119.79	5.15	21	c49378_g1	E2 ubiquitin conjugating enzyme (PHO2)	2.5	*|||||||:||||:||*||||
							c51794_g1	E2 ubiquitin conjugating enzyme (PHO2)	2.5	|||||*||||||||||*||*|
							c50248_g2	hypothetical protein CISIN_1g002895mg	2.5	|*||||||||||::|||*|||
							c50366_g1	E2 ubiquitin conjugating enzyme (PHO2)	2.5	|||||||:||*||:||||*||
							c53855_g1	Plant peroxidase signature	2.5	||||||||:|:*|||||||::
							c49952_g1	E2 ubiquitin conjugating enzyme (PHO2)	1.8	||||||||||:||:|||||*:|
	csi-miR403	5272.84	463.05	4809.79	3.38	21	c51871_g1	NADP-dependent malic enzyme	0.8	|||:||||||||||||||:||
							c53920_g6	hypothetical protein CISIN_1g043833mg	2.2	||*|||||||:||||||*||:
							c55043_g1	PREDICTED: protein argonaute 2-like	0.5	||||||||||||||||||||*
							c34267_g1	annotation not found	1.5	||||||||||*||||||||*|
							c53323_g5	MULTISPECIES: acetaldehyde dehydrogenase	2.5	|||:|||||*|||:|||*|||
							c54536_g1	annotation not found	2	**|||||||||||:|||||||
	csi-miR162-3p	757.85	110.76	647.09	2.55	21	c52918_g3	NADP-dependent malic enzyme	2	|||||||||||*||||*||||
							c49511_g1	YLP motif-containing protein 1	2.5	|||||||||:|:|:||:|*|||
	csi-miR393	846.82	161.79	685.03	2.08	22	c52086_g1	Basic leucine zipper and W2 domain-containing protein 2	2.5	*|||||||||||*|||||**||
							c53840_g1	annotation not found	1.5	||||||||||||*||||*||||
							c51208_g1	hypothetical protein CISIN_1g045428mg, partial	0.5	*|||||||||||||||||||||
							c53323_g1	nitrate reductase A subunit alpha [Escherichia coli]	2.5	||:|:|||||*|||||||*||
							c53901_g2	exonuclease V subunit beta [Escherichia coli]	2.5	|:*||||||||||||||**||
							c52333_g3	beta-D-glucuronidase [Escherichia coli]	2.5	|||:|||*|||||:||||*||
							c43460_g1	annotation not found	1.5	||||||||||*|||||||*|
	csi-miR171a	608.97	149.79	459.18	1.62	20	c1561_g1_	hypothetical protein CISIN_1g045428mg, partial	1.5	||||||||*|||||||||*|
							c55174_g1	hypothetical protein CICLE_v10004432mg	1.8	:||||*|||||||||||*||
							c55118_g1	MULTISPECIES: arginine ABC transporter substrate-binding protein	2.5	||**||||||||||||||*|
							c46740_g1	Auxin response factor 9	1	||||||||*|||||||||||
							c53320_g6	Putative uncharacterized protein	1.5	*||||||||||||||||**||
							c49993_g1	PREDICTED: uncharacterized protein LOC102622170 isoform X1	2.5	:||||*|||||:|||||*|:|
	csi-miR167c	6725.1	1799.33	4925.77	1.45	21	c49687_g8	annotation not found	0.5	:||||*|||||:|||||*|:|
							c43764_g3	hypothetical protein CICLE_v10004116mg	2.5	||||||||||||||||||||*
							c39417_g1	annotation not found	0	||||||*|||||||||*|*||
							c67952_g1	hypothetical protein CISIN_1g045428mg, partial	2.2	|||||||||||||||||||||
							c54937_g1	PREDICTED: uncharacterized protein LOC102625692 isoform X1	1.5	||||||||||||||*|||||*|
							c52282_g1	hypothetical protein CISIN_1g011938mg	1.8	*|||||*||||||||||||:|
							c51726_g1	hypothetical protein CICLE_v10011329mg	2.5	*||||||||||||:|||***|
							c27297_g1	annotation not found	2.5	*||||*|||||:|||||||*|
							c48621_g1	Putative uncharacterized protein Sb02g023620	2.5	|:||||||||*:|||:|||||
							c46866_g1	Peroxisomal membrane ABC transporter family, PMP family	2.5	*|::||||*||||||||||||
							c46023_g1	ABC transporter D family member 1	2.5	|||||||*||||:|||||**|
							c45373_g1	Floral homeotic protein PMADS 1	2.5	|||||||||||:|:|*|*|||
							c36161_g1	RecName: Full=Mitogen-activated protein kinase 4	2.5	||||||||||*||||*|*|||
							c40893_g2	Cu/Zn superoxide dismutase	2.5	||||*||||||:*||||||||
							c51581_g1	hypothetical protein CICLE_v10006176mg	2.5	*||||||:|||||||||***|
							c52822_g1	PREDICTED: protein TIC110, chloroplastic-like	1.5	*:|||||||||||||||||||*|||
							c53226_g2	hypothetical protein CISIN_1g010068mg	2.5	|||||*||*||||||:|||||
	csi-miR3951	343.19	107.25	235.94	1.14	21	c43430_g1	hypothetical protein CICLE_v10015837mg	2	||||||||:||||:|*|||||
							c1450_g1_	annotation not found	2.5	||:|*||||||:|||||||*||
							c35721_g1	PREDICTED: probable pectinesterase 53-like isoform X1	2.5	|||||*|||||||||*||||*
							c36580_g2	annotation not found	2.5	*|||*|||:||||:|||||||
							c48993_g2	annotation not found	2.5	||:|:|||:||:||||||*|||
							c49684_g3	PREDICTED: nitrate transporter 1.7-like isoform X1	2.5	*|||||||||:|||||||***
							c42313_g1	annotation not found	2.2	:|:|*|||:||||||||||||
							c66857_g1	PREDICTED: probable pectinesterase 53-like isoform X1	2.5	||||*||||*||||||||*||
							c52334_g1	Putative uncharacterized protein	2.5	*|:||||||||||||:||**|
							c52448_g1	UDP-glucose: chalcononaringenin 2'-O-glucosyltransferase	1.5	||||||||:||||:|:|||||
							c52093_g1	Heat shock protein DnaJ with tetratricopeptide repeat	2.5	||||*||||||:|:|||*|||
							c51883_g1	Heat shock protein DnaJ with tetratricopeptide repeat	2.5	*|:|||||:||:|:|||||||
							c27268_g1	Heat shock protein DnaJ with tetratricopeptide repeat	1.5	||||:||||||||:||||*|||
							c21272_g2	Heat shock protein DnaJ with tetratricopeptide repeat	2.2	:|||||||:|*||:|||||||
							c22322_g1	PREDICTED: cyclin-D2-1-like	2.5	||||||||:|*||:|:|||||
							c20143_g1	PREDICTED: uncharacterized protein LOC102622992	2.2	:|||||||:|||*|||||*||
							c47778_g2	Squamosa promoter-binding-like protein 12	2.5	*|:|||||:|||*||||||||
							c48186_g1	PREDICTED: protein phosphatase 2C 37-like	2	||||:||||||||||*||||*|
							c48694_g1	hypothetical protein CICLE_v10004803mg	2.5	||:|:|||:||||:|||||*|
							c54237_g1	hypothetical protein CICLE_v10014025mg	2.5	|||||*|||||:|||:|||*||
							c54447_g2	PREDICTED: DNA topoisomerase 1-like	2.5	|*||||||:||||:|:|||||
							c53941_g1	hypothetical protein CICLE_v10000334mg	2.5	||:||||||||:||*||*|||
							c37214_g1	hypothetical protein CICLE_v10014025mg	2.5	||:|||||*|*||||||||||
							c55468_g4	hypothetical protein CICLE_v10014025mg	2	|||||||||||||:|:*||||
							c55224_g3	PREDICTED: beta-amylase 3, chloroplastic isoform X1	2	*|:||||||||||:|:|||||
							c40975_g2	Putative disease resistance RPP13-like protein 3	2.5	|||||||||||:|:|:*||||
							c44317_g2	Agamous-like MADS-box protein AGL8	2.5	|||||||||*|||||||***|
							c44332_g3	Macrophage migration inhibitory factor family protein, expressed	1.8	:|:|||||:||||:|||||||
							c39128_g1	Paired amphipathic helix protein Sin3-like 2	0	|||||||||||||||||||||
							c27926_g1	Expansin-like B1	2.5	|*:||||||||||||||*|*|
							c71876_g1	Probable ubiquitin-conjugating enzyme E2 24	2.5	*||*||||:||||||:|||||
							c59367_g1	Putative disease resistance RPP13-like protein 3	1	|||*|||||||||||||||||
							c59375_g1	PREDICTED: probable pectinesterase 53-like isoform X1	2.5	*|:|||||:||||:|||*|||
							c34075_g1	annotation not found	2	||:|||||:||*|||||||||
							c18313_g1	hypothetical protein CICLE_v10014025mg	2.5	||:|||*|:||:|||||||||
							c62618_g1	PREDICTED: probable LRR receptor-like serine/threonine-protein kinase	2.5	||:|||||||*:|:|||||||
							c65380_g1	G-type lectin S-receptor-like serine	2	*|:|||||:||||||:|||||
							c23749_g1	PREDICTED: probable pectinesterase 53-like isoform X1	2.5	||||||||:||:|:|:|*|||
							c47591_g3	hypothetical protein CISIN_1g0264351mg	2	|||||||||||||:|||*|**
							c34838_g1	Uncharacterized ABC transporter ATP-binding protein	2.5	*|:|||||:||:|:|||||||
							c34715_g1	PREDICTED: probable pectinesterase 53-like isoform X1	2.5	||||*|||:||:|||:|||||
							c66235_g1	PREDICTED: probable pectinesterase 53-like isoform X1	2.5	||||||||*||||:|:||*|||
							c69639_g1	Putative disease resistance RPP13-like protein 3	1.2	:||||||||||||||||*|*|
							c11192_g1	PREDICTED: probable pectinesterase 53-like isoform X1	2.5	||||*||||||||||:||**||
							c6372_g1	hypothetical protein VITISV_021887 [Vitis vinifera]	2.5	*|||*|||:||||||||*|||
							c56531_g1	PREDICTED: probable LRR receptor-like serine/threonine-protein kinase	2	*|:|||||:||||||||||*||
							c58439_g1	PREDICTED: probable LRR receptor-like serine/threonine-protein kinase	2.5	*|||||||:||||:|||*|*||
							c58527_g1	G-type lectin S-receptor-like serine	2.5	|||||||||*|:|:|||*|||
							c50820_g1	hypothetical protein CICLE_v10002520mg	1.8	:|||*|||||||||||||||*|
							c50697_g2	PREDICTED: probable LRR receptor-like serine/threonine-protein kinase	2.5	*|:|||||:||:|:|||||||
							c40213_g1	Putative disease resistance RPP13-like protein 3	2.5	||||||||*||:||||*||||
							c2879_g1	PREDICTED: probable pectinesterase 53-like isoform X1	2.2	:|||||||*|||||*||||||
							c52499_g1	hypothetical protein CICLE_v10019167mg	2.5	:|||*||||||||||||**:|
							c53682_g1	hypothetical protein CISIN_1g011470mg	2.5	*||||:||||:|:||||||*
							c32424_g1	PREDICTED: probable LRR receptor-like serine/threonine-protein kinase	2.5	*:|||:|||||||||||*|*
							c49033_g2	G-type lectin S-receptor-like serine	1.5	|||||||||||||*|||*||
							c41992_g1	PREDICTED: uncharacterized protein LOC102623933	2.5	|||*||||||:|||:||||*|
							c52085_g1	hypothetical protein CICLE_v10019546mg	1.5	|||||||||||*|||||||*
							c52425_g1	PREDICTED: probable LRR receptor-like serine/threonine-protein kinase	2.5	||||||||:|||||||***|
							c50676_g1	hypothetical protein CICLE_v10000595mg	2.5	|:|||:||||||:|||:|*|
							c49922_g1	G-type lectin S-receptor-like serine	2.5	|||||||*:||||||||*|*
							c48278_g2	hypothetical protein CICLE_v10020085mg	2.5	|:||||||||:||:||*|||
							c47864_g1	hypothetical protein CISIN_1g019950mg	2	||||||||||||:|:||*|*
							c54024_g1	hypothetical protein CICLE_v10024860mg	2.5	|||*||||||||||||:*|*
							c54532_g2	PREDICTED: chloroplastic group IIA intron splicing facilitator CRS1	2.5	||||||||:|:|||||:*|*|
							c55162_g1	RecName: Full=L-ascorbate oxidase	2.5	*:||*||||||||||||*||
							c55257_g1	Transcription factor UNE12	2.5	*|||||||:|||||||:**|
							c55253_g1	hypothetical protein CICLE_v10018447mg	2.5	||||||||||||||:*|*|*
							c54881_g3	PREDICTED: probable LRR receptor-like serine/threonine-protein kinase	2.5	*||||||||||||*|||*|*
							c54881_g2	PREDICTED: chloroplastic group IIA intron splicing facilitator CRS1	2.5	*||||||||||||*|||*|*
							c54982_g1	PREDICTED: AP2/ERF and B3 domain-containing transcription factor	0	||||||||||||||||||||
							c44612_g4	hypothetical protein CICLE_v10005080mg	1.5	||||||||||:|:|||:|||
							c65186_g1	hypothetical protein VITISV_041623 [Vitis vinifera]	2.2	:|||||||||||:|||*||*
							c31533_g1	PREDICTED: probable LRR receptor-like serine/threonine-protein kinase	2.5	||*||:||||||||||:||*|
							c768_g1	G-type lectin S-receptor-like serine	2.5	*||*||||||:|:|||||||
							c46560_g1	hypothetical protein CICLE_v10020532mg	1	|||||||||||||*||||||
							c45395_g1	hypothetical protein CISIN_1g021977mg	2.5	|*|||||||||||:||||*|*
							c51670_g2	hypothetical protein CICLE_v10010446mg	0	||||||||||||||||||||
							c43313_g1	PREDICTED: probable LRR receptor-like serine/threonine-protein kinase	1	|||||||||||||||||||*|*|
							c53557_g1	PREDICTED: chloroplastic group IIA intron splicing facilitator CRS1	2.2	||||||||||||*|||||:**|
							c53342_g1	Putative disease resistance RPP13-like protein 3	2.5	||||||*|:|||||||:*|||
							c41797_g2	PREDICTED: putative receptor-like protein kinase At3g47110-like	2.5	*|||:|||||||*||||*|||
							c52044_g1	Putative disease resistance RPP13-like protein 3	2.5	||||||||:||*|||*|||||
							c54424_g1	Putative LRR receptor-like serine/threonine-protein kinase	2.5	|||||||||*||||*|||*||
							c52760_g1	PREDICTED: putative tRNA pseudouridine synthase-like isoform X1	2.5	*|||||||*|||||||||*||*
	csi-miR166	2682.62	2098.73	583.89	-1.85	21	c53353_g2	Disease resistance protein RFL1	2.5	:|||||||:|||:|||*||:|
							c55061_g1	LRR receptor-like serine/threonine-protein kinase At1g34110-like	2.2	*||||:|||||||||:|||:*
							c53053_g1	Transcriptional regulator ATRX-like isoform X1	2.5	||||||||:||*|||||**||
	csi-miR172a-5p	184.14	125.68	58.46	-1.1	21	c48999_g1	hypothetical protein CICLE_v10018358mg	2.2	:|*||:||||||||||||*||
							c49288_g1	PREDICTED: probable LRR receptor-like serine/threonine-protein kinase	2.2	:|||||||||*||||||*|*|
							c48172_g2	hypothetical protein CICLE_v10026357mg	2	|||||:|||||||||||*|**
							c54449_g1	LRR receptor-like serine/threonine-protein kinase At1g34110-like	2.5	|*|||:||*||||||||||||
							c55434_g1	Putative disease resistance RPP13-like protein 3	2.5	|||:|*|||||||:|||||*||
							c55117_g3	G-type lectin S-receptor-like serine	0.5	|||||||||||||||:|||||
							c54746_g4	Sorbitol Dehydrogenase family protein [Populus trichocarpa]	2.5	*||:|::||||||||||||*|
							c55276_g2	hypothetical protein CISIN_1g002666mg	2.5	*||||*|||||||||:||*||
							c8053_g1	LRR receptor-like serine/threonine-protein kinase At1g34110-like	2	||||||*||||||||||**||
							c67825_g1	Transcriptional regulator ATRX-like isoform X1	2	|||||:||*|||||||||*||
							c45537_g1	G-type lectin S-receptor-like serine	0	|||||||||||||||||||||
							c37310_g1	LRR receptor-like serine/threonine-protein kinase At1g34110-like	0	|||||||||||||||||||||
	csi-miR473	436.18	383.82	52.36	-2.87	21	c8814_g2	Putative disease resistance RPP13-like protein 3 ; defense response	2	||||||||||*||||||**||
							c51493_g2	hypothetical protein CISIN_1g038512mg	2.5	**|||||||||||:||||*||
							c12375_g1	Putative disease resistance RPP13-like protein 3	2.2	*|||||||||||*||||:|*|
							c32029_g1	RecName: Full=GDSL esterase/lipase EXL3	2.5	|||:|||||||||**||||||
							c55087_g2	PREDICTED: probable LRR receptor-like serine/threonine-protein kinase	2.5	||||||||||**:||||||||
							c55120_g2	PREDICTED: RNA-dependent RNA polymerase 1-like	2	|:||||||||||:|||:*|||
							c54823_g1	G-type lectin S-receptor-like serine	2.2	||||||*|||*|||||||||:
							c41041_g1	RecName: Full=UDP-glycosyltransferase 73C3	2.5	|||||||||**|:||||||||
							c45006_g2	PREDICTED: probable LRR receptor-like serine/threonine-protein kinase	2.5	|||*||||||*||||||*|||
							c51429_g2	G-type lectin S-receptor-like serine	2.5	|:|||||||*||:||||*|||
							c40371_g1	hypothetical protein CICLE_v10014869mg	2.5	*||||||*|||||||||*|*||
							c1481_g1	PREDICTED: probable LRR receptor-like serine/threonine-protein kinase	2	*||||||||||||:|||*|*||
	csi-miR159	18208.8	5303.82	12905	1.28	21	c52282_g1	Transcription factor GAMYB	1.8	*|||||*||||||||||||:|
							c51726_g1	Carbon catabolite repressor protein 4	2.5	*||||||||||||:|||***|
							c27297_g1	Probable disease resistance protein At1g52660	2.5	*||||*|||||:|||||||*|
							c48621_g1	RecName: Full=Probable 2-oxoglutarate/Fe(II)-dependent dioxygenase	2.5	|:||||||||*:|||:|||||
							c46866_g1	UDP-glucose: chalcononaringenin 2'-O-glucosyltransferase	2.5	*|::||||*||||||||||||
							c46023_g1	Pectinesterase 3	2.5	|||||||*||||:|||||**|
	csi-miR398	411.74	122.89	288.85	1.23	21	c54937_g1	Protein EXECUTER 1, chloroplastic	1.5	||||||||||||||*|||||*|
							c40893_g2	RecName: Full=Superoxide dismutase [Ananas comosus]	2.5	||||*||||||:*||||||||
							c51581_g1	superoxide dismutase	2.5	*||||||:|||||||||***|
							c52822_g1	superoxide dismutase	1.5	*:|||||||||||||||||||*|||
	csi-miR156	2000.76	1355.2	645.56	-1.07	20	c53682_g1	RecName: Full=Sugar transporter ERD6-like 6	2.5	*||||:||||:|:||||||*
							c32424_g1	Leucine-rich repeat containing protein, putative	2.5	*:|||:|||||||||||*|*
							c49033_g2	TIR-NBS-LRR-TIR type disease resistance protein (Fragment)	1.5	|||||||||||||*|||*||
							c41992_g1	Disease resistance protein RFL1, putative	2.5	|||*||||||:|||:||||*|
							c52085_g1	Leucine-rich repeat containing protein, putative (Fragment)	1.5	|||||||||||*|||||||*
							c52425_g1	Late blight resistance protein R1-A, putative	2.5	||||||||:|||||||***|
							c50676_g1	CC-NBS-LRR putative disease resistance protein (Fragment)	2.5	|:|||:||||||:|||:|*|
							c49922_g1	NADP-dependent malic enzyme	2.5	|||||||*:||||||||*|*
							c48278_g2	YLP motif-containing protein 1	2.5	|:||||||||:||:||*|||
							c47864_g1	Basic leucine zipper and W2 domain-containing protein 2	2	||||||||||||:|:||*|*
							c54024_g1	Pathogen-induced calmodulin-binding protein (Fragment)	2.5	|||*||||||||||||:*|*
							c54532_g2	Glycosyl hydrolase family 79 N-terminal domain-containing protein	2.5	||||||||:|:|||||:*|*|
							c55162_g1	RecName: Full=L-ascorbate oxidase	2.5	*:||*||||||||||||*||
							c55257_g1	Putative uncharacterized protein	2.5	*|||||||:|||||||:**|
							c55253_g1	UDP-glucose: chalcononaringenin 2'-O-glucosyltransferase	2.5	||||||||||||||:*|*|*
							c54881_g3	Heat shock protein DnaJ with tetratricopeptide repeat	2.5	*||||||||||||*|||*|*
							c54881_g2	Heat shock protein DnaJ with tetratricopeptide repeat	2.5	*||||||||||||*|||*|*
							c54982_g1	Putative 60S ribosomal protein L10A	0	||||||||||||||||||||
							c44612_g4	BRASSINOSTEROID INSENSITIVE 1-associated receptor kinase 1, putative	1.5	||||||||||:|:|||:|||
							c65186_g1	BTB/POZ domain-containing protein At3g56230	2.2	:|||||||||||:|||*||*
							c31533_g1	Putative uncharacterized protein OSJNBa0035I03.14	2.5	||*||:||||||||||:||*|
							c768_g1	N-alpha-acetyltransferase 16, NatA auxiliary subunit	2.5	*||*||||||:|:|||||||
							c46560_g1	Putative uncharacterized protein Sb06g015330	1	|||||||||||||*||||||
							c45395_g1	Putative uncharacterized protein Sb04g035713 (Fragment)	2.5	|*|||||||||||:||||*|*
							c51670_g2	Putative 60S ribosomal protein L10A	0	||||||||||||||||||||
							c43313_g1	Histidine acid phosphatase family protein, putative, expressed	1	|||||||||||||||||||*|*|
	csi-miR390	184.14	125.68	58.46	-1.1	21	c53557_g1	Galactosyltransferase/ transferase, transferring hexosyl groups	2.2	||||||||||||*|||||:**|
							c53342_g1	Putative uncharacterized protein Sb04g036130	2.5	||||||*|:|||||||:*|||
							c41797_g2	F-box, FBD and leucine rich repeat domain-containing protein	2.5	*|||:|||||||*||||*|||
							c52044_g1	Putative uncharacterized protein Sb04g003780	2.5	||||||||:||*|||*|||||
							c54424_g1	Putative LRR receptor-like serine/threonine-protein kinase	2.5	|||||||||*||||*|||*||
							c52760_g1	Transcription factor TCP4	2.5	*|||||||*|||||||||*||*
	csi-miR477b	938.09	838.19	99.9	-3.07	21	c36161_g1	RecName: Full=Mitogen-activated protein kinase 4	2.5	||||||||||*||||*|*|||
							c53941_g1	Putative transcription factor GAMYB (Fragment)	2.5	*|||||*||||:|||||*|||
							c37310_g1	Plastid lipid-associated protein 3, chloroplast, putative	0.8	||||||||||||||||||*|:
							c55087_g2	Transcription factor squamosa promoter binding protein-like	2.5	||||||||||**:||||||||
							c55120_g2	Putative uncharacterized protein Sb02g029300	2	|:||||||||||:|||:*|||
							c54823_g1	Uncharacterized protein At5g39570	2.2	||||||*|||*|||||||||:
							c41041_g1	RecName: Full=UDP-glycosyltransferase 73C3	2.5	|||||||||**|:||||||||
							c45006_g2	Squamosa promoter-binding protein 1	2.5	|||*||||||*||||||*|||
							c51429_g2	Probable E3 ubiquitin-protein ligase MARCH10	2.5	|:|||||||*||:||||*|||
							c51493_g2	Adenine nucleotide alpha hydrolases-like protein	2.5	*|||||||||||:||||**|*
							c12375_g1	L-aminoadipate-semialdehyde dehydrogenase-phosphopantetheinyl transferase	1.5	|||||||||||*||||:||||
							c40371_g1	Probable ubiquitin-conjugating enzyme E2 24	2.5	*||||||*|||||||||*|*||
							c1481_g1	Disease resistance protein	2	*||||||||||||:|||*|*||

[truncated: 2 more sheets: Table S11, Table S12]
